# Supplementary material for: De novo transcriptome assembly from the gonads of a scleractinian coral, Euphyllia ancora: molecular mechanisms underlying scleractinian gametogenesis
Source: BMC Genomics. 2020 Oct 21;21:732. doi: 10.1186/s12864-020-07113-9 (PMC7579821; doi:10.1186/s12864-020-07113-9)
Supplement: Supplementary file 3 — Additional file 3. DDBJ accession numbers for the reference gonadal transcriptome [file 12864_2020_7113_MOESM3_ESM.txt]

CL1.Contig1_All	ICQS01000001
CL2.Contig1_All	ICQS01000005
CL2.Contig2_All	ICQS01000006
CL2.Contig4_All	ICQS01000008
CL2.Contig5_All	ICQS01000009
CL4.Contig1_All	ICQS01000012
CL4.Contig5_All	ICQS01000015
CL4.Contig8_All	ICQS01000018
CL4.Contig13_All	ICQS01000023
CL4.Contig15_All	ICQS01000025
CL4.Contig16_All	ICQS01000026
CL4.Contig17_All	ICQS01000027
CL4.Contig22_All	ICQS01000032
CL4.Contig25_All	ICQS01000035
CL4.Contig28_All	ICQS01000038
CL4.Contig37_All	ICQS01000047
CL4.Contig40_All	ICQS01000050
CL4.Contig57_All	ICQS01000067
CL4.Contig58_All	ICQS01000068
CL4.Contig59_All	ICQS01000069
CL4.Contig66_All	ICQS01000076
CL4.Contig76_All	ICQS01000086
CL4.Contig78_All	ICQS01000088
CL4.Contig80_All	ICQS01000090
CL4.Contig81_All	ICQS01000091
CL4.Contig84_All	ICQS01000094
CL4.Contig87_All	ICQS01000097
CL4.Contig89_All	ICQS01000099
CL4.Contig94_All	ICQS01000103
CL4.Contig97_All	ICQS01000106
CL4.Contig99_All	ICQS01000108
CL4.Contig103_All	ICQS01000112
CL4.Contig118_All	ICQS01000126
CL4.Contig119_All	ICQS01000127
CL7.Contig4_All	ICQS01000143
CL7.Contig7_All	ICQS01000146
CL7.Contig9_All	ICQS01000148
CL7.Contig13_All	ICQS01000152
CL7.Contig14_All	ICQS01000153
CL8.Contig1_All	ICQS01000158
CL8.Contig5_All	ICQS01000161
CL8.Contig6_All	ICQS01000162
CL8.Contig10_All	ICQS01000165
CL8.Contig15_All	ICQS01000169
CL8.Contig16_All	ICQS01000170
CL10.Contig9_All	ICQS01000184
CL10.Contig12_All	ICQS01000187
CL10.Contig13_All	ICQS01000188
CL10.Contig17_All	ICQS01000191
CL10.Contig19_All	ICQS01000193
CL10.Contig20_All	ICQS01000194
CL10.Contig23_All	ICQS01000197
CL10.Contig27_All	ICQS01000201
CL10.Contig44_All	ICQS01000218
CL10.Contig47_All	ICQS01000221
CL10.Contig52_All	ICQS01000225
CL10.Contig62_All	ICQS01000235
CL10.Contig79_All	ICQS01000252
CL12.Contig3_All	ICQS01000261
CL13.Contig2_All	ICQS01000265
CL13.Contig3_All	ICQS01000266
CL13.Contig6_All	ICQS01000269
CL13.Contig7_All	ICQS01000270
CL13.Contig8_All	ICQS01000271
CL13.Contig9_All	ICQS01000272
CL13.Contig10_All	ICQS01000273
CL13.Contig11_All	ICQS01000274
CL13.Contig14_All	ICQS01000276
CL13.Contig15_All	ICQS01000277
CL13.Contig16_All	ICQS01000278
CL13.Contig17_All	ICQS01000279
CL13.Contig18_All	ICQS01000280
CL13.Contig19_All	ICQS01000281
CL13.Contig21_All	ICQS01000282
CL13.Contig22_All	ICQS01000283
CL13.Contig23_All	ICQS01000284
CL13.Contig24_All	ICQS01000285
CL13.Contig26_All	ICQS01000287
CL13.Contig28_All	ICQS01000289
CL16.Contig2_All	ICQS01000302
CL16.Contig3_All	ICQS01000303
CL19.Contig1_All	ICQS01000310
CL22.Contig5_All	ICQS01000322
CL22.Contig6_All	ICQS01000323
CL22.Contig7_All	ICQS01000324
CL22.Contig14_All	ICQS01000330
CL23.Contig2_All	ICQS01000332
CL25.Contig1_All	ICQS01000337
CL25.Contig2_All	ICQS01000338
CL26.Contig1_All	ICQS01000340
CL26.Contig2_All	ICQS01000341
CL27.Contig1_All	ICQS01000342
CL27.Contig8_All	ICQS01000347
CL28.Contig2_All	ICQS01000350
CL29.Contig4_All	ICQS01000354
CL29.Contig8_All	ICQS01000358
CL29.Contig18_All	ICQS01000367
CL30.Contig1_All	ICQS01000371
CL30.Contig2_All	ICQS01000372
CL30.Contig3_All	ICQS01000373
CL30.Contig4_All	ICQS01000374
CL30.Contig5_All	ICQS01000375
CL30.Contig6_All	ICQS01000376
CL30.Contig8_All	ICQS01000378
CL32.Contig3_All	ICQS01000384
CL33.Contig2_All	ICQS01000386
CL33.Contig3_All	ICQS01000387
CL34.Contig1_All	ICQS01000389
CL35.Contig2_All	ICQS01000392
CL37.Contig2_All	ICQS01000398
CL38.Contig6_All	ICQS01000404
CL38.Contig8_All	ICQS01000406
CL39.Contig3_All	ICQS01000411
CL41.Contig1_All	ICQS01000417
CL42.Contig1_All	ICQS01000421
CL43.Contig1_All	ICQS01000424
CL43.Contig2_All	ICQS01000425
CL43.Contig3_All	ICQS01000426
CL43.Contig8_All	ICQS01000430
CL44.Contig1_All	ICQS01000435
CL44.Contig2_All	ICQS01000436
CL45.Contig1_All	ICQS01000437
CL45.Contig7_All	ICQS01000442
CL45.Contig10_All	ICQS01000445
CL45.Contig11_All	ICQS01000446
CL45.Contig12_All	ICQS01000447
CL45.Contig16_All	ICQS01000451
CL45.Contig17_All	ICQS01000452
CL45.Contig18_All	ICQS01000453
CL45.Contig20_All	ICQS01000455
CL45.Contig30_All	ICQS01000461
CL45.Contig31_All	ICQS01000462
CL45.Contig35_All	ICQS01000466
CL45.Contig36_All	ICQS01000467
CL45.Contig40_All	ICQS01000470
CL45.Contig41_All	ICQS01000471
CL45.Contig44_All	ICQS01000474
CL45.Contig47_All	ICQS01000477
CL45.Contig48_All	ICQS01000478
CL45.Contig53_All	ICQS01000483
CL45.Contig55_All	ICQS01000485
CL47.Contig3_All	ICQS01000494
CL47.Contig4_All	ICQS01000495
CL47.Contig6_All	ICQS01000497
CL47.Contig11_All	ICQS01000502
CL47.Contig17_All	ICQS01000508
CL47.Contig19_All	ICQS01000510
CL47.Contig20_All	ICQS01000511
CL47.Contig29_All	ICQS01000520
CL47.Contig35_All	ICQS01000526
CL47.Contig39_All	ICQS01000530
CL47.Contig48_All	ICQS01000539
CL47.Contig51_All	ICQS01000541
CL47.Contig55_All	ICQS01000545
CL47.Contig75_All	ICQS01000562
CL47.Contig83_All	ICQS01000569
CL47.Contig84_All	ICQS01000570
CL47.Contig85_All	ICQS01000571
CL47.Contig86_All	ICQS01000572
CL47.Contig90_All	ICQS01000576
CL47.Contig91_All	ICQS01000577
CL48.Contig3_All	ICQS01000578
CL52.Contig4_All	ICQS01000589
CL52.Contig7_All	ICQS01000592
CL53.Contig1_All	ICQS01000599
CL53.Contig2_All	ICQS01000600
CL55.Contig1_All	ICQS01000604
CL55.Contig2_All	ICQS01000605
CL57.Contig1_All	ICQS01000615
CL59.Contig1_All	ICQS01000625
CL59.Contig4_All	ICQS01000628
CL60.Contig3_All	ICQS01000630
CL63.Contig8_All	ICQS01000642
CL68.Contig5_All	ICQS01000664
CL73.Contig6_All	ICQS01000678
CL73.Contig12_All	ICQS01000684
CL74.Contig1_All	ICQS01000691
CL74.Contig6_All	ICQS01000696
CL77.Contig1_All	ICQS01000708
CL78.Contig4_All	ICQS01000717
CL82.Contig2_All	ICQS01000730
CL82.Contig3_All	ICQS01000731
CL82.Contig4_All	ICQS01000732
CL82.Contig5_All	ICQS01000733
CL83.Contig1_All	ICQS01000734
CL83.Contig4_All	ICQS01000736
CL85.Contig1_All	ICQS01000739
CL85.Contig3_All	ICQS01000740
CL85.Contig5_All	ICQS01000742
CL86.Contig13_All	ICQS01000755
CL87.Contig1_All	ICQS01000756
CL88.Contig4_All	ICQS01000762
CL91.Contig4_All	ICQS01000774
CL94.Contig4_All	ICQS01000782
CL94.Contig6_All	ICQS01000784
CL94.Contig10_All	ICQS01000788
CL94.Contig19_All	ICQS01000797
CL94.Contig22_All	ICQS01000800
CL94.Contig27_All	ICQS01000805
CL94.Contig28_All	ICQS01000806
CL94.Contig29_All	ICQS01000807
CL94.Contig31_All	ICQS01000809
CL94.Contig32_All	ICQS01000810
CL95.Contig3_All	ICQS01000816
CL95.Contig6_All	ICQS01000819
CL98.Contig4_All	ICQS01000827
CL104.Contig5_All	ICQS01000848
CL104.Contig9_All	ICQS01000852
CL104.Contig11_All	ICQS01000854
CL105.Contig5_All	ICQS01000861
CL105.Contig7_All	ICQS01000862
CL106.Contig1_All	ICQS01000863
CL106.Contig2_All	ICQS01000864
CL108.Contig3_All	ICQS01000869
CL108.Contig5_All	ICQS01000871
CL108.Contig7_All	ICQS01000873
CL108.Contig8_All	ICQS01000874
CL109.Contig1_All	ICQS01000875
CL110.Contig5_All	ICQS01000880
CL111.Contig3_All	ICQS01000888
CL111.Contig5_All	ICQS01000890
CL111.Contig10_All	ICQS01000895
CL111.Contig15_All	ICQS01000900
CL112.Contig1_All	ICQS01000902
CL112.Contig2_All	ICQS01000903
CL113.Contig3_All	ICQS01000908
CL113.Contig5_All	ICQS01000910
CL115.Contig1_All	ICQS01000913
CL116.Contig2_All	ICQS01000917
CL116.Contig3_All	ICQS01000918
CL117.Contig2_All	ICQS01000921
CL120.Contig1_All	ICQS01000928
CL120.Contig4_All	ICQS01000931
CL120.Contig6_All	ICQS01000933
CL120.Contig7_All	ICQS01000934
CL122.Contig3_All	ICQS01000939
CL122.Contig5_All	ICQS01000941
CL122.Contig7_All	ICQS01000943
CL123.Contig2_All	ICQS01000945
CL126.Contig2_All	ICQS01000953
CL126.Contig4_All	ICQS01000955
CL126.Contig6_All	ICQS01000957
CL128.Contig2_All	ICQS01000961
CL128.Contig3_All	ICQS01000962
CL128.Contig8_All	ICQS01000967
CL128.Contig16_All	ICQS01000974
CL128.Contig20_All	ICQS01000977
CL128.Contig34_All	ICQS01000989
CL128.Contig36_All	ICQS01000991
CL128.Contig38_All	ICQS01000993
CL128.Contig43_All	ICQS01000998
CL128.Contig45_All	ICQS01001000
CL128.Contig52_All	ICQS01001007
CL128.Contig53_All	ICQS01001008
CL128.Contig55_All	ICQS01001010
CL128.Contig58_All	ICQS01001013
CL128.Contig59_All	ICQS01001014
CL128.Contig63_All	ICQS01001018
CL128.Contig65_All	ICQS01001020
CL128.Contig66_All	ICQS01001021
CL128.Contig67_All	ICQS01001022
CL128.Contig68_All	ICQS01001023
CL128.Contig71_All	ICQS01001026
CL128.Contig72_All	ICQS01001027
CL128.Contig73_All	ICQS01001028
CL128.Contig78_All	ICQS01001032
CL128.Contig79_All	ICQS01001033
CL128.Contig85_All	ICQS01001039
CL128.Contig87_All	ICQS01001041
CL128.Contig88_All	ICQS01001042
CL128.Contig91_All	ICQS01001044
CL128.Contig92_All	ICQS01001045
CL128.Contig93_All	ICQS01001046
CL128.Contig94_All	ICQS01001047
CL128.Contig95_All	ICQS01001048
CL128.Contig98_All	ICQS01001050
CL128.Contig100_All	ICQS01001052
CL128.Contig106_All	ICQS01001057
CL128.Contig110_All	ICQS01001061
CL128.Contig111_All	ICQS01001062
CL128.Contig113_All	ICQS01001064
CL128.Contig116_All	ICQS01001066
CL128.Contig118_All	ICQS01001068
CL128.Contig125_All	ICQS01001075
CL128.Contig127_All	ICQS01001077
CL128.Contig129_All	ICQS01001078
CL128.Contig130_All	ICQS01001079
CL128.Contig132_All	ICQS01001081
CL128.Contig136_All	ICQS01001085
CL128.Contig144_All	ICQS01001093
CL128.Contig149_All	ICQS01001098
CL128.Contig153_All	ICQS01001102
CL128.Contig154_All	ICQS01001103
CL129.Contig1_All	ICQS01001104
CL130.Contig3_All	ICQS01001109
CL131.Contig2_All	ICQS01001111
CL131.Contig4_All	ICQS01001113
CL131.Contig5_All	ICQS01001114
CL131.Contig11_All	ICQS01001120
CL131.Contig12_All	ICQS01001121
CL133.Contig7_All	ICQS01001131
CL138.Contig1_All	ICQS01001143
CL138.Contig4_All	ICQS01001146
CL139.Contig2_All	ICQS01001148
CL140.Contig2_All	ICQS01001151
CL140.Contig3_All	ICQS01001152
CL141.Contig2_All	ICQS01001154
CL141.Contig3_All	ICQS01001155
CL142.Contig2_All	ICQS01001156
CL144.Contig2_All	ICQS01001161
CL147.Contig1_All	ICQS01001167
CL148.Contig1_All	ICQS01001169
CL148.Contig2_All	ICQS01001170
CL157.Contig4_All	ICQS01001206
CL158.Contig1_All	ICQS01001207
CL158.Contig2_All	ICQS01001208
CL159.Contig2_All	ICQS01001210
CL162.Contig1_All	ICQS01001216
CL162.Contig4_All	ICQS01001219
CL162.Contig6_All	ICQS01001221
CL163.Contig1_All	ICQS01001227
CL165.Contig3_All	ICQS01001233
CL165.Contig5_All	ICQS01001235
CL166.Contig1_All	ICQS01001236
CL167.Contig1_All	ICQS01001238
CL167.Contig3_All	ICQS01001240
CL168.Contig7_All	ICQS01001244
CL168.Contig14_All	ICQS01001251
CL168.Contig17_All	ICQS01001253
CL172.Contig1_All	ICQS01001264
CL172.Contig2_All	ICQS01001265
CL172.Contig3_All	ICQS01001266
CL172.Contig6_All	ICQS01001269
CL172.Contig7_All	ICQS01001270
CL172.Contig9_All	ICQS01001272
CL172.Contig10_All	ICQS01001273
CL172.Contig14_All	ICQS01001277
CL174.Contig6_All	ICQS01001285
CL174.Contig16_All	ICQS01001293
CL175.Contig1_All	ICQS01001297
CL176.Contig1_All	ICQS01001302
CL176.Contig2_All	ICQS01001303
CL176.Contig3_All	ICQS01001304
CL176.Contig5_All	ICQS01001306
CL176.Contig8_All	ICQS01001309
CL176.Contig10_All	ICQS01001311
CL176.Contig18_All	ICQS01001319
CL176.Contig22_All	ICQS01001323
CL176.Contig25_All	ICQS01001326
CL176.Contig26_All	ICQS01001327
CL176.Contig27_All	ICQS01001328
CL176.Contig28_All	ICQS01001329
CL177.Contig1_All	ICQS01001331
CL185.Contig1_All	ICQS01001350
CL189.Contig2_All	ICQS01001360
CL190.Contig1_All	ICQS01001362
CL190.Contig2_All	ICQS01001363
CL191.Contig2_All	ICQS01001367
CL191.Contig14_All	ICQS01001379
CL191.Contig16_All	ICQS01001381
CL195.Contig1_All	ICQS01001391
CL195.Contig5_All	ICQS01001395
CL195.Contig6_All	ICQS01001396
CL195.Contig8_All	ICQS01001398
CL195.Contig13_All	ICQS01001403
CL196.Contig3_All	ICQS01001410
CL198.Contig3_All	ICQS01001416
CL198.Contig15_All	ICQS01001427
CL198.Contig18_All	ICQS01001430
CL198.Contig32_All	ICQS01001442
CL198.Contig41_All	ICQS01001451
CL198.Contig64_All	ICQS01001473
CL201.Contig3_All	ICQS01001526
CL203.Contig3_All	ICQS01001531
CL203.Contig6_All	ICQS01001534
CL209.Contig1_All	ICQS01001547
CL209.Contig3_All	ICQS01001549
CL209.Contig5_All	ICQS01001551
CL210.Contig2_All	ICQS01001553
CL213.Contig4_All	ICQS01001561
CL213.Contig6_All	ICQS01001563
CL216.Contig1_All	ICQS01001569
CL217.Contig1_All	ICQS01001576
CL217.Contig3_All	ICQS01001577
CL217.Contig4_All	ICQS01001578
CL217.Contig5_All	ICQS01001579
CL217.Contig10_All	ICQS01001584
CL217.Contig11_All	ICQS01001585
CL217.Contig12_All	ICQS01001586
CL217.Contig14_All	ICQS01001588
CL217.Contig15_All	ICQS01001589
CL223.Contig3_All	ICQS01001606
CL223.Contig4_All	ICQS01001607
CL223.Contig5_All	ICQS01001608
CL223.Contig6_All	ICQS01001609
CL224.Contig1_All	ICQS01001610
CL225.Contig1_All	ICQS01001612
CL227.Contig2_All	ICQS01001615
CL227.Contig3_All	ICQS01001616
CL228.Contig1_All	ICQS01001617
CL228.Contig3_All	ICQS01001619
CL228.Contig4_All	ICQS01001620
CL229.Contig3_All	ICQS01001623
CL229.Contig4_All	ICQS01001624
CL234.Contig1_All	ICQS01001635
CL234.Contig4_All	ICQS01001638
CL234.Contig9_All	ICQS01001643
CL234.Contig13_All	ICQS01001645
CL236.Contig2_All	ICQS01001649
CL236.Contig5_All	ICQS01001652
CL239.Contig4_All	ICQS01001661
CL243.Contig2_All	ICQS01001670
CL243.Contig4_All	ICQS01001672
CL243.Contig6_All	ICQS01001674
CL243.Contig18_All	ICQS01001686
CL243.Contig19_All	ICQS01001687
CL243.Contig23_All	ICQS01001691
CL245.Contig2_All	ICQS01001699
CL246.Contig1_All	ICQS01001700
CL246.Contig2_All	ICQS01001701
CL246.Contig3_All	ICQS01001702
CL246.Contig4_All	ICQS01001703
CL246.Contig5_All	ICQS01001704
CL246.Contig6_All	ICQS01001705
CL246.Contig9_All	ICQS01001708
CL246.Contig14_All	ICQS01001712
CL249.Contig5_All	ICQS01001725
CL249.Contig8_All	ICQS01001728
CL250.Contig4_All	ICQS01001733
CL250.Contig5_All	ICQS01001734
CL250.Contig7_All	ICQS01001736
CL253.Contig3_All	ICQS01001742
CL255.Contig2_All	ICQS01001750
CL256.Contig1_All	ICQS01001753
CL261.Contig1_All	ICQS01001764
CL262.Contig1_All	ICQS01001766
CL262.Contig2_All	ICQS01001767
CL264.Contig2_All	ICQS01001771
CL264.Contig3_All	ICQS01001772
CL265.Contig2_All	ICQS01001774
CL265.Contig3_All	ICQS01001775
CL265.Contig4_All	ICQS01001776
CL266.Contig4_All	ICQS01001780
CL267.Contig4_All	ICQS01001784
CL270.Contig4_All	ICQS01001796
CL270.Contig7_All	ICQS01001799
CL271.Contig2_All	ICQS01001803
CL273.Contig2_All	ICQS01001810
CL276.Contig6_All	ICQS01001820
CL276.Contig7_All	ICQS01001821
CL276.Contig8_All	ICQS01001822
CL276.Contig11_All	ICQS01001825
CL276.Contig13_All	ICQS01001827
CL276.Contig14_All	ICQS01001828
CL276.Contig17_All	ICQS01001831
CL276.Contig28_All	ICQS01001839
CL276.Contig29_All	ICQS01001840
CL276.Contig33_All	ICQS01001844
CL276.Contig36_All	ICQS01001845
CL276.Contig39_All	ICQS01001848
CL276.Contig40_All	ICQS01001849
CL276.Contig42_All	ICQS01001851
CL278.Contig1_All	ICQS01001859
CL281.Contig10_All	ICQS01001872
CL281.Contig17_All	ICQS01001875
CL282.Contig1_All	ICQS01001876
CL282.Contig2_All	ICQS01001877
CL282.Contig5_All	ICQS01001880
CL282.Contig7_All	ICQS01001881
CL282.Contig12_All	ICQS01001885
CL282.Contig20_All	ICQS01001891
CL282.Contig23_All	ICQS01001893
CL282.Contig27_All	ICQS01001897
CL282.Contig32_All	ICQS01001902
CL283.Contig1_All	ICQS01001903
CL285.Contig1_All	ICQS01001908
CL288.Contig1_All	ICQS01001916
CL289.Contig2_All	ICQS01001919
CL293.Contig2_All	ICQS01001936
CL297.Contig2_All	ICQS01001946
CL297.Contig3_All	ICQS01001947
CL298.Contig2_All	ICQS01001949
CL299.Contig2_All	ICQS01001952
CL300.Contig7_All	ICQS01001959
CL300.Contig8_All	ICQS01001960
CL300.Contig16_All	ICQS01001964
CL300.Contig19_All	ICQS01001967
CL300.Contig31_All	ICQS01001979
CL300.Contig39_All	ICQS01001986
CL300.Contig48_All	ICQS01001995
CL300.Contig51_All	ICQS01001997
CL300.Contig53_All	ICQS01001999
CL300.Contig56_All	ICQS01002002
CL300.Contig64_All	ICQS01002010
CL300.Contig66_All	ICQS01002012
CL300.Contig72_All	ICQS01002018
CL300.Contig77_All	ICQS01002022
CL300.Contig88_All	ICQS01002032
CL300.Contig90_All	ICQS01002034
CL300.Contig91_All	ICQS01002035
CL300.Contig92_All	ICQS01002036
CL300.Contig95_All	ICQS01002039
CL300.Contig101_All	ICQS01002045
CL300.Contig105_All	ICQS01002049
CL300.Contig118_All	ICQS01002062
CL300.Contig119_All	ICQS01002063
CL300.Contig136_All	ICQS01002079
CL300.Contig138_All	ICQS01002081
CL300.Contig140_All	ICQS01002083
CL300.Contig149_All	ICQS01002090
CL300.Contig150_All	ICQS01002091
CL300.Contig152_All	ICQS01002093
CL300.Contig156_All	ICQS01002097
CL300.Contig157_All	ICQS01002098
CL300.Contig171_All	ICQS01002112
CL300.Contig176_All	ICQS01002117
CL300.Contig177_All	ICQS01002118
CL300.Contig181_All	ICQS01002122
CL302.Contig2_All	ICQS01002126
CL302.Contig3_All	ICQS01002127
CL302.Contig5_All	ICQS01002129
CL302.Contig9_All	ICQS01002133
CL302.Contig10_All	ICQS01002134
CL302.Contig13_All	ICQS01002137
CL302.Contig15_All	ICQS01002139
CL302.Contig17_All	ICQS01002141
CL302.Contig21_All	ICQS01002143
CL302.Contig22_All	ICQS01002144
CL302.Contig24_All	ICQS01002146
CL302.Contig25_All	ICQS01002147
CL302.Contig27_All	ICQS01002148
CL302.Contig28_All	ICQS01002149
CL302.Contig29_All	ICQS01002150
CL302.Contig31_All	ICQS01002152
CL302.Contig33_All	ICQS01002154
CL302.Contig34_All	ICQS01002155
CL302.Contig41_All	ICQS01002162
CL302.Contig42_All	ICQS01002163
CL302.Contig45_All	ICQS01002166
CL302.Contig50_All	ICQS01002171
CL303.Contig6_All	ICQS01002183
CL304.Contig2_All	ICQS01002190
CL305.Contig2_All	ICQS01002192
CL306.Contig4_All	ICQS01002200
CL306.Contig5_All	ICQS01002201
CL306.Contig6_All	ICQS01002202
CL307.Contig2_All	ICQS01002208
CL309.Contig1_All	ICQS01002212
CL310.Contig2_All	ICQS01002216
CL311.Contig2_All	ICQS01002218
CL315.Contig1_All	ICQS01002229
CL316.Contig2_All	ICQS01002232
CL316.Contig3_All	ICQS01002233
CL316.Contig6_All	ICQS01002236
CL318.Contig1_All	ICQS01002241
CL318.Contig4_All	ICQS01002244
CL318.Contig7_All	ICQS01002246
CL320.Contig1_All	ICQS01002249
CL321.Contig2_All	ICQS01002253
CL321.Contig3_All	ICQS01002254
CL322.Contig1_All	ICQS01002256
CL322.Contig2_All	ICQS01002257
CL323.Contig2_All	ICQS01002259
CL324.Contig1_All	ICQS01002267
CL326.Contig1_All	ICQS01002271
CL326.Contig4_All	ICQS01002273
CL327.Contig1_All	ICQS01002276
CL327.Contig2_All	ICQS01002277
CL328.Contig2_All	ICQS01002279
CL332.Contig1_All	ICQS01002287
CL333.Contig3_All	ICQS01002291
CL333.Contig5_All	ICQS01002293
CL337.Contig1_All	ICQS01002301
CL339.Contig1_All	ICQS01002308
CL340.Contig1_All	ICQS01002312
CL342.Contig1_All	ICQS01002317
CL345.Contig4_All	ICQS01002326
CL346.Contig2_All	ICQS01002327
CL347.Contig3_All	ICQS01002331
CL352.Contig2_All	ICQS01002346
CL353.Contig2_All	ICQS01002349
CL354.Contig1_All	ICQS01002350
CL354.Contig2_All	ICQS01002351
CL355.Contig4_All	ICQS01002356
CL355.Contig5_All	ICQS01002357
CL357.Contig1_All	ICQS01002360
CL357.Contig3_All	ICQS01002362
CL357.Contig4_All	ICQS01002363
CL357.Contig5_All	ICQS01002364
CL357.Contig7_All	ICQS01002366
CL357.Contig9_All	ICQS01002368
CL357.Contig10_All	ICQS01002369
CL357.Contig11_All	ICQS01002370
CL359.Contig5_All	ICQS01002376
CL361.Contig1_All	ICQS01002379
CL362.Contig3_All	ICQS01002384
CL362.Contig5_All	ICQS01002385
CL362.Contig8_All	ICQS01002388
CL362.Contig16_All	ICQS01002396
CL362.Contig17_All	ICQS01002397
CL366.Contig1_All	ICQS01002410
CL366.Contig2_All	ICQS01002411
CL366.Contig3_All	ICQS01002412
CL367.Contig1_All	ICQS01002413
CL367.Contig2_All	ICQS01002414
CL368.Contig1_All	ICQS01002415
CL368.Contig2_All	ICQS01002416
CL369.Contig1_All	ICQS01002420
CL369.Contig3_All	ICQS01002422
CL371.Contig2_All	ICQS01002430
CL374.Contig2_All	ICQS01002439
CL374.Contig6_All	ICQS01002442
CL375.Contig1_All	ICQS01002443
CL375.Contig2_All	ICQS01002444
CL375.Contig14_All	ICQS01002455
CL375.Contig16_All	ICQS01002457
CL376.Contig1_All	ICQS01002458
CL376.Contig13_All	ICQS01002466
CL378.Contig1_All	ICQS01002470
CL382.Contig2_All	ICQS01002481
CL382.Contig4_All	ICQS01002483
CL382.Contig6_All	ICQS01002485
CL382.Contig7_All	ICQS01002486
CL383.Contig1_All	ICQS01002496
CL383.Contig2_All	ICQS01002497
CL384.Contig3_All	ICQS01002500
CL386.Contig1_All	ICQS01002503
CL386.Contig4_All	ICQS01002506
CL387.Contig1_All	ICQS01002507
CL388.Contig3_All	ICQS01002512
CL390.Contig2_All	ICQS01002520
CL391.Contig2_All	ICQS01002523
CL395.Contig1_All	ICQS01002535
CL396.Contig8_All	ICQS01002544
CL396.Contig9_All	ICQS01002545
CL400.Contig2_All	ICQS01002565
CL400.Contig5_All	ICQS01002568
CL401.Contig2_All	ICQS01002571
CL401.Contig4_All	ICQS01002573
CL401.Contig6_All	ICQS01002575
CL401.Contig10_All	ICQS01002579
CL402.Contig1_All	ICQS01002582
CL403.Contig1_All	ICQS01002586
CL405.Contig2_All	ICQS01002593
CL405.Contig4_All	ICQS01002595
CL406.Contig1_All	ICQS01002596
CL406.Contig2_All	ICQS01002597
CL406.Contig4_All	ICQS01002599
CL407.Contig3_All	ICQS01002602
CL407.Contig4_All	ICQS01002603
CL409.Contig1_All	ICQS01002607
CL409.Contig2_All	ICQS01002608
CL411.Contig3_All	ICQS01002615
CL411.Contig9_All	ICQS01002621
CL411.Contig10_All	ICQS01002622
CL411.Contig11_All	ICQS01002623
CL411.Contig12_All	ICQS01002624
CL411.Contig14_All	ICQS01002626
CL413.Contig2_All	ICQS01002630
CL414.Contig1_All	ICQS01002631
CL414.Contig2_All	ICQS01002632
CL415.Contig4_All	ICQS01002637
CL416.Contig3_All	ICQS01002639
CL417.Contig1_All	ICQS01002640
CL418.Contig1_All	ICQS01002643
CL419.Contig1_All	ICQS01002646
CL419.Contig2_All	ICQS01002647
CL420.Contig2_All	ICQS01002649
CL425.Contig1_All	ICQS01002658
CL426.Contig1_All	ICQS01002661
CL430.Contig1_All	ICQS01002671
CL430.Contig2_All	ICQS01002672
CL434.Contig5_All	ICQS01002683
CL436.Contig1_All	ICQS01002688
CL436.Contig4_All	ICQS01002691
CL437.Contig2_All	ICQS01002694
CL443.Contig7_All	ICQS01002712
CL443.Contig16_All	ICQS01002721
CL443.Contig18_All	ICQS01002723
CL443.Contig19_All	ICQS01002724
CL448.Contig4_All	ICQS01002743
CL449.Contig1_All	ICQS01002749
CL451.Contig1_All	ICQS01002753
CL452.Contig1_All	ICQS01002755
CL452.Contig3_All	ICQS01002757
CL452.Contig5_All	ICQS01002759
CL454.Contig1_All	ICQS01002764
CL454.Contig3_All	ICQS01002766
CL454.Contig5_All	ICQS01002768
CL461.Contig3_All	ICQS01002788
CL461.Contig4_All	ICQS01002789
CL467.Contig3_All	ICQS01002808
CL467.Contig22_All	ICQS01002822
CL467.Contig24_All	ICQS01002824
CL468.Contig1_All	ICQS01002826
CL469.Contig2_All	ICQS01002829
CL469.Contig4_All	ICQS01002831
CL470.Contig1_All	ICQS01002835
CL473.Contig1_All	ICQS01002847
CL473.Contig3_All	ICQS01002849
CL473.Contig5_All	ICQS01002851
CL475.Contig2_All	ICQS01002856
CL476.Contig1_All	ICQS01002857
CL477.Contig5_All	ICQS01002861
CL477.Contig13_All	ICQS01002865
CL477.Contig21_All	ICQS01002870
CL477.Contig22_All	ICQS01002871
CL477.Contig24_All	ICQS01002873
CL477.Contig25_All	ICQS01002874
CL477.Contig29_All	ICQS01002878
CL477.Contig32_All	ICQS01002881
CL482.Contig1_All	ICQS01002890
CL482.Contig4_All	ICQS01002892
CL483.Contig1_All	ICQS01002894
CL484.Contig3_All	ICQS01002896
CL484.Contig8_All	ICQS01002901
CL484.Contig10_All	ICQS01002903
CL484.Contig12_All	ICQS01002905
CL485.Contig2_All	ICQS01002909
CL486.Contig1_All	ICQS01002910
CL490.Contig1_All	ICQS01002918
CL491.Contig1_All	ICQS01002922
CL491.Contig2_All	ICQS01002923
CL493.Contig1_All	ICQS01002926
CL496.Contig1_All	ICQS01002936
CL496.Contig4_All	ICQS01002938
CL496.Contig5_All	ICQS01002939
CL498.Contig1_All	ICQS01002942
CL498.Contig2_All	ICQS01002943
CL503.Contig1_All	ICQS01002960
CL503.Contig2_All	ICQS01002961
CL505.Contig2_All	ICQS01002964
CL505.Contig6_All	ICQS01002968
CL505.Contig11_All	ICQS01002972
CL505.Contig12_All	ICQS01002973
CL505.Contig16_All	ICQS01002977
CL506.Contig5_All	ICQS01002984
CL506.Contig6_All	ICQS01002985
CL507.Contig1_All	ICQS01002990
CL507.Contig3_All	ICQS01002992
CL507.Contig5_All	ICQS01002994
CL510.Contig1_All	ICQS01003005
CL510.Contig2_All	ICQS01003006
CL513.Contig5_All	ICQS01003016
CL514.Contig1_All	ICQS01003021
CL515.Contig1_All	ICQS01003022
CL515.Contig3_All	ICQS01003024
CL517.Contig2_All	ICQS01003028
CL517.Contig3_All	ICQS01003029
CL521.Contig2_All	ICQS01003036
CL523.Contig1_All	ICQS01003046
CL527.Contig2_All	ICQS01003057
CL527.Contig3_All	ICQS01003058
CL527.Contig5_All	ICQS01003060
CL527.Contig11_All	ICQS01003065
CL527.Contig20_All	ICQS01003069
CL527.Contig22_All	ICQS01003070
CL527.Contig25_All	ICQS01003073
CL527.Contig28_All	ICQS01003076
CL528.Contig2_All	ICQS01003081
CL532.Contig1_All	ICQS01003091
CL533.Contig2_All	ICQS01003093
CL533.Contig6_All	ICQS01003095
CL533.Contig10_All	ICQS01003099
CL534.Contig1_All	ICQS01003107
CL536.Contig2_All	ICQS01003115
CL538.Contig3_All	ICQS01003120
CL538.Contig7_All	ICQS01003124
CL538.Contig8_All	ICQS01003125
CL541.Contig1_All	ICQS01003132
CL545.Contig8_All	ICQS01003146
CL545.Contig15_All	ICQS01003153
CL545.Contig23_All	ICQS01003159
CL545.Contig43_All	ICQS01003175
CL545.Contig44_All	ICQS01003176
CL545.Contig45_All	ICQS01003177
CL545.Contig50_All	ICQS01003182
CL545.Contig65_All	ICQS01003196
CL545.Contig69_All	ICQS01003200
CL547.Contig1_All	ICQS01003207
CL547.Contig2_All	ICQS01003208
CL547.Contig4_All	ICQS01003210
CL548.Contig1_All	ICQS01003211
CL549.Contig2_All	ICQS01003215
CL550.Contig2_All	ICQS01003220
CL550.Contig3_All	ICQS01003221
CL551.Contig2_All	ICQS01003222
CL551.Contig3_All	ICQS01003223
CL551.Contig4_All	ICQS01003224
CL551.Contig6_All	ICQS01003226
CL551.Contig7_All	ICQS01003227
CL551.Contig11_All	ICQS01003231
CL551.Contig12_All	ICQS01003232
CL551.Contig15_All	ICQS01003235
CL551.Contig16_All	ICQS01003236
CL552.Contig1_All	ICQS01003237
CL552.Contig2_All	ICQS01003238
CL553.Contig2_All	ICQS01003241
CL556.Contig2_All	ICQS01003248
CL557.Contig1_All	ICQS01003249
CL557.Contig2_All	ICQS01003250
CL558.Contig2_All	ICQS01003252
CL560.Contig2_All	ICQS01003257
CL560.Contig3_All	ICQS01003258
CL562.Contig1_All	ICQS01003262
CL562.Contig2_All	ICQS01003263
CL562.Contig3_All	ICQS01003264
CL562.Contig5_All	ICQS01003266
CL562.Contig6_All	ICQS01003267
CL563.Contig3_All	ICQS01003269
CL564.Contig3_All	ICQS01003276
CL564.Contig11_All	ICQS01003280
CL564.Contig17_All	ICQS01003286
CL564.Contig24_All	ICQS01003291
CL564.Contig25_All	ICQS01003292
CL568.Contig2_All	ICQS01003305
CL569.Contig5_All	ICQS01003310
CL570.Contig1_All	ICQS01003312
CL571.Contig4_All	ICQS01003316
CL571.Contig9_All	ICQS01003321
CL571.Contig10_All	ICQS01003322
CL571.Contig11_All	ICQS01003323
CL571.Contig13_All	ICQS01003325
CL571.Contig16_All	ICQS01003328
CL571.Contig19_All	ICQS01003331
CL572.Contig1_All	ICQS01003332
CL574.Contig1_All	ICQS01003337
CL575.Contig1_All	ICQS01003339
CL575.Contig3_All	ICQS01003341
CL577.Contig1_All	ICQS01003346
CL577.Contig5_All	ICQS01003350
CL577.Contig8_All	ICQS01003353
CL577.Contig12_All	ICQS01003355
CL577.Contig14_All	ICQS01003356
CL577.Contig15_All	ICQS01003357
CL577.Contig16_All	ICQS01003358
CL577.Contig25_All	ICQS01003367
CL578.Contig2_All	ICQS01003371
CL578.Contig8_All	ICQS01003377
CL578.Contig10_All	ICQS01003379
CL578.Contig13_All	ICQS01003382
CL578.Contig19_All	ICQS01003388
CL581.Contig1_All	ICQS01003394
CL586.Contig1_All	ICQS01003406
CL586.Contig2_All	ICQS01003407
CL587.Contig1_All	ICQS01003411
CL587.Contig2_All	ICQS01003412
CL590.Contig3_All	ICQS01003418
CL593.Contig1_All	ICQS01003424
CL595.Contig3_All	ICQS01003433
CL596.Contig1_All	ICQS01003434
CL596.Contig2_All	ICQS01003435
CL602.Contig2_All	ICQS01003450
CL603.Contig2_All	ICQS01003452
CL603.Contig3_All	ICQS01003453
CL605.Contig2_All	ICQS01003463
CL605.Contig5_All	ICQS01003466
CL608.Contig1_All	ICQS01003472
CL608.Contig2_All	ICQS01003473
CL611.Contig3_All	ICQS01003483
CL613.Contig1_All	ICQS01003488
CL617.Contig2_All	ICQS01003498
CL617.Contig3_All	ICQS01003499
CL618.Contig2_All	ICQS01003503
CL621.Contig1_All	ICQS01003508
CL623.Contig1_All	ICQS01003513
CL623.Contig3_All	ICQS01003515
CL624.Contig3_All	ICQS01003518
CL624.Contig4_All	ICQS01003519
CL624.Contig8_All	ICQS01003523
CL624.Contig16_All	ICQS01003531
CL624.Contig23_All	ICQS01003537
CL625.Contig1_All	ICQS01003540
CL628.Contig2_All	ICQS01003549
CL628.Contig3_All	ICQS01003550
CL629.Contig1_All	ICQS01003553
CL631.Contig7_All	ICQS01003563
CL631.Contig9_All	ICQS01003565
CL634.Contig2_All	ICQS01003572
CL634.Contig6_All	ICQS01003575
CL638.Contig1_All	ICQS01003582
CL638.Contig2_All	ICQS01003583
CL639.Contig1_All	ICQS01003584
CL639.Contig2_All	ICQS01003585
CL640.Contig1_All	ICQS01003587
CL641.Contig1_All	ICQS01003589
CL642.Contig3_All	ICQS01003593
CL643.Contig2_All	ICQS01003596
CL646.Contig2_All	ICQS01003604
CL650.Contig1_All	ICQS01003610
CL651.Contig3_All	ICQS01003614
CL651.Contig4_All	ICQS01003615
CL652.Contig4_All	ICQS01003619
CL652.Contig7_All	ICQS01003622
CL654.Contig1_All	ICQS01003629
CL655.Contig1_All	ICQS01003631
CL655.Contig3_All	ICQS01003633
CL655.Contig4_All	ICQS01003634
CL657.Contig1_All	ICQS01003637
CL657.Contig2_All	ICQS01003638
CL658.Contig1_All	ICQS01003641
CL659.Contig1_All	ICQS01003643
CL659.Contig3_All	ICQS01003645
CL662.Contig3_All	ICQS01003652
CL662.Contig4_All	ICQS01003653
CL663.Contig2_All	ICQS01003657
CL664.Contig3_All	ICQS01003662
CL666.Contig2_All	ICQS01003667
CL667.Contig3_All	ICQS01003671
CL667.Contig5_All	ICQS01003673
CL668.Contig1_All	ICQS01003674
CL669.Contig4_All	ICQS01003680
CL669.Contig8_All	ICQS01003683
CL669.Contig9_All	ICQS01003684
CL669.Contig10_All	ICQS01003685
CL670.Contig2_All	ICQS01003690
CL671.Contig2_All	ICQS01003692
CL671.Contig4_All	ICQS01003694
CL671.Contig6_All	ICQS01003696
CL677.Contig2_All	ICQS01003715
CL677.Contig3_All	ICQS01003716
CL677.Contig4_All	ICQS01003717
CL677.Contig5_All	ICQS01003718
CL678.Contig1_All	ICQS01003719
CL680.Contig1_All	ICQS01003724
CL680.Contig3_All	ICQS01003725
CL680.Contig4_All	ICQS01003726
CL681.Contig2_All	ICQS01003728
CL683.Contig1_All	ICQS01003731
CL683.Contig2_All	ICQS01003732
CL687.Contig1_All	ICQS01003745
CL688.Contig1_All	ICQS01003752
CL688.Contig2_All	ICQS01003753
CL691.Contig1_All	ICQS01003758
CL691.Contig2_All	ICQS01003759
CL695.Contig1_All	ICQS01003772
CL702.Contig1_All	ICQS01003786
CL702.Contig5_All	ICQS01003790
CL704.Contig1_All	ICQS01003795
CL708.Contig1_All	ICQS01003805
CL709.Contig2_All	ICQS01003808
CL710.Contig3_All	ICQS01003815
CL710.Contig4_All	ICQS01003816
CL710.Contig5_All	ICQS01003817
CL712.Contig1_All	ICQS01003823
CL715.Contig1_All	ICQS01003829
CL715.Contig4_All	ICQS01003832
CL715.Contig6_All	ICQS01003834
CL717.Contig1_All	ICQS01003845
CL719.Contig1_All	ICQS01003850
CL719.Contig2_All	ICQS01003851
CL719.Contig4_All	ICQS01003853
CL719.Contig5_All	ICQS01003854
CL728.Contig1_All	ICQS01003875
CL728.Contig2_All	ICQS01003876
CL731.Contig1_All	ICQS01003884
CL732.Contig3_All	ICQS01003889
CL732.Contig4_All	ICQS01003890
CL732.Contig5_All	ICQS01003891
CL732.Contig6_All	ICQS01003892
CL732.Contig8_All	ICQS01003894
CL732.Contig9_All	ICQS01003895
CL732.Contig10_All	ICQS01003896
CL732.Contig11_All	ICQS01003897
CL732.Contig13_All	ICQS01003898
CL733.Contig2_All	ICQS01003901
CL733.Contig3_All	ICQS01003902
CL734.Contig1_All	ICQS01003903
CL734.Contig4_All	ICQS01003906
CL735.Contig4_All	ICQS01003910
CL741.Contig2_All	ICQS01003923
CL743.Contig1_All	ICQS01003927
CL743.Contig2_All	ICQS01003928
CL743.Contig3_All	ICQS01003929
CL743.Contig5_All	ICQS01003931
CL743.Contig6_All	ICQS01003932
CL743.Contig7_All	ICQS01003933
CL743.Contig8_All	ICQS01003934
CL743.Contig9_All	ICQS01003935
CL743.Contig10_All	ICQS01003936
CL743.Contig11_All	ICQS01003937
CL743.Contig12_All	ICQS01003938
CL743.Contig13_All	ICQS01003939
CL743.Contig14_All	ICQS01003940
CL743.Contig17_All	ICQS01003943
CL743.Contig18_All	ICQS01003944
CL743.Contig21_All	ICQS01003947
CL743.Contig22_All	ICQS01003948
CL743.Contig23_All	ICQS01003949
CL743.Contig24_All	ICQS01003950
CL743.Contig25_All	ICQS01003951
CL743.Contig26_All	ICQS01003952
CL743.Contig28_All	ICQS01003954
CL743.Contig29_All	ICQS01003955
CL743.Contig30_All	ICQS01003956
CL743.Contig31_All	ICQS01003957
CL743.Contig32_All	ICQS01003958
CL743.Contig34_All	ICQS01003960
CL747.Contig1_All	ICQS01003970
CL747.Contig2_All	ICQS01003971
CL748.Contig1_All	ICQS01003973
CL748.Contig3_All	ICQS01003975
CL750.Contig1_All	ICQS01003979
CL750.Contig3_All	ICQS01003981
CL750.Contig4_All	ICQS01003982
CL752.Contig2_All	ICQS01003988
CL752.Contig5_All	ICQS01003990
CL754.Contig1_All	ICQS01003995
CL755.Contig2_All	ICQS01003998
CL756.Contig1_All	ICQS01003999
CL757.Contig6_All	ICQS01004013
CL757.Contig8_All	ICQS01004015
CL757.Contig9_All	ICQS01004016
CL757.Contig18_All	ICQS01004024
CL758.Contig2_All	ICQS01004026
CL760.Contig1_All	ICQS01004038
CL760.Contig2_All	ICQS01004039
CL760.Contig3_All	ICQS01004040
CL765.Contig1_All	ICQS01004049
CL767.Contig9_All	ICQS01004060
CL773.Contig1_All	ICQS01004071
CL774.Contig1_All	ICQS01004074
CL774.Contig3_All	ICQS01004076
CL777.Contig1_All	ICQS01004084
CL779.Contig2_All	ICQS01004091
CL780.Contig3_All	ICQS01004095
CL782.Contig1_All	ICQS01004097
CL782.Contig2_All	ICQS01004098
CL783.Contig1_All	ICQS01004100
CL784.Contig1_All	ICQS01004102
CL784.Contig3_All	ICQS01004104
CL792.Contig2_All	ICQS01004121
CL793.Contig2_All	ICQS01004123
CL798.Contig2_All	ICQS01004143
CL798.Contig3_All	ICQS01004144
CL799.Contig1_All	ICQS01004146
CL800.Contig1_All	ICQS01004148
CL800.Contig6_All	ICQS01004153
CL802.Contig1_All	ICQS01004161
CL803.Contig3_All	ICQS01004163
CL805.Contig4_All	ICQS01004166
CL805.Contig6_All	ICQS01004168
CL805.Contig9_All	ICQS01004169
CL805.Contig14_All	ICQS01004174
CL808.Contig1_All	ICQS01004182
CL812.Contig6_All	ICQS01004195
CL812.Contig7_All	ICQS01004196
CL813.Contig2_All	ICQS01004200
CL815.Contig1_All	ICQS01004203
CL815.Contig2_All	ICQS01004204
CL815.Contig3_All	ICQS01004205
CL816.Contig1_All	ICQS01004206
CL816.Contig2_All	ICQS01004207
CL816.Contig4_All	ICQS01004209
CL818.Contig4_All	ICQS01004217
CL818.Contig6_All	ICQS01004219
CL820.Contig1_All	ICQS01004226
CL821.Contig1_All	ICQS01004228
CL823.Contig3_All	ICQS01004236
CL826.Contig2_All	ICQS01004248
CL827.Contig1_All	ICQS01004249
CL829.Contig3_All	ICQS01004256
CL829.Contig4_All	ICQS01004257
CL829.Contig5_All	ICQS01004258
CL831.Contig2_All	ICQS01004262
CL834.Contig2_All	ICQS01004268
CL835.Contig1_All	ICQS01004269
CL835.Contig3_All	ICQS01004271
CL836.Contig1_All	ICQS01004273
CL836.Contig2_All	ICQS01004274
CL839.Contig1_All	ICQS01004280
CL839.Contig2_All	ICQS01004281
CL841.Contig2_All	ICQS01004285
CL841.Contig4_All	ICQS01004287
CL842.Contig1_All	ICQS01004288
CL843.Contig2_All	ICQS01004291
CL850.Contig2_All	ICQS01004312
CL850.Contig3_All	ICQS01004313
CL850.Contig4_All	ICQS01004314
CL851.Contig1_All	ICQS01004315
CL852.Contig2_All	ICQS01004318
CL853.Contig2_All	ICQS01004320
CL854.Contig2_All	ICQS01004324
CL855.Contig2_All	ICQS01004326
CL855.Contig3_All	ICQS01004327
CL856.Contig1_All	ICQS01004328
CL858.Contig1_All	ICQS01004332
CL858.Contig2_All	ICQS01004333
CL861.Contig3_All	ICQS01004344
CL862.Contig5_All	ICQS01004351
CL863.Contig9_All	ICQS01004362
CL864.Contig2_All	ICQS01004364
CL865.Contig3_All	ICQS01004369
CL867.Contig2_All	ICQS01004375
CL871.Contig1_All	ICQS01004386
CL871.Contig2_All	ICQS01004387
CL871.Contig3_All	ICQS01004388
CL871.Contig4_All	ICQS01004389
CL871.Contig5_All	ICQS01004390
CL871.Contig6_All	ICQS01004391
CL871.Contig7_All	ICQS01004392
CL871.Contig9_All	ICQS01004394
CL871.Contig10_All	ICQS01004395
CL871.Contig12_All	ICQS01004397
CL871.Contig13_All	ICQS01004398
CL873.Contig1_All	ICQS01004401
CL877.Contig1_All	ICQS01004412
CL877.Contig3_All	ICQS01004414
CL877.Contig5_All	ICQS01004416
CL877.Contig6_All	ICQS01004417
CL878.Contig1_All	ICQS01004419
CL879.Contig1_All	ICQS01004421
CL879.Contig2_All	ICQS01004422
CL880.Contig2_All	ICQS01004424
CL881.Contig2_All	ICQS01004425
CL883.Contig2_All	ICQS01004429
CL884.Contig1_All	ICQS01004430
CL884.Contig2_All	ICQS01004431
CL884.Contig3_All	ICQS01004432
CL888.Contig2_All	ICQS01004439
CL894.Contig1_All	ICQS01004453
CL895.Contig2_All	ICQS01004456
CL898.Contig1_All	ICQS01004461
CL906.Contig5_All	ICQS01004483
CL907.Contig2_All	ICQS01004485
CL907.Contig7_All	ICQS01004490
CL911.Contig2_All	ICQS01004498
CL912.Contig2_All	ICQS01004500
CL912.Contig3_All	ICQS01004501
CL913.Contig2_All	ICQS01004506
CL915.Contig6_All	ICQS01004514
CL915.Contig13_All	ICQS01004519
CL917.Contig2_All	ICQS01004523
CL920.Contig2_All	ICQS01004529
CL922.Contig1_All	ICQS01004533
CL922.Contig3_All	ICQS01004535
CL923.Contig2_All	ICQS01004539
CL925.Contig3_All	ICQS01004544
CL927.Contig1_All	ICQS01004547
CL929.Contig3_All	ICQS01004554
CL929.Contig5_All	ICQS01004556
CL929.Contig9_All	ICQS01004557
CL931.Contig3_All	ICQS01004565
CL932.Contig2_All	ICQS01004572
CL934.Contig2_All	ICQS01004577
CL934.Contig4_All	ICQS01004578
CL935.Contig2_All	ICQS01004580
CL935.Contig3_All	ICQS01004581
CL936.Contig1_All	ICQS01004583
CL936.Contig2_All	ICQS01004584
CL938.Contig25_All	ICQS01004610
CL938.Contig30_All	ICQS01004615
CL940.Contig2_All	ICQS01004620
CL943.Contig3_All	ICQS01004627
CL944.Contig1_All	ICQS01004628
CL946.Contig1_All	ICQS01004636
CL946.Contig2_All	ICQS01004637
CL948.Contig3_All	ICQS01004643
CL949.Contig2_All	ICQS01004645
CL951.Contig1_All	ICQS01004648
CL951.Contig2_All	ICQS01004649
CL952.Contig1_All	ICQS01004652
CL956.Contig2_All	ICQS01004665
CL959.Contig1_All	ICQS01004670
CL959.Contig2_All	ICQS01004671
CL960.Contig1_All	ICQS01004674
CL960.Contig2_All	ICQS01004675
CL961.Contig1_All	ICQS01004676
CL961.Contig6_All	ICQS01004681
CL964.Contig1_All	ICQS01004688
CL965.Contig1_All	ICQS01004690
CL966.Contig2_All	ICQS01004693
CL966.Contig3_All	ICQS01004694
CL967.Contig1_All	ICQS01004698
CL970.Contig1_All	ICQS01004704
CL970.Contig3_All	ICQS01004706
CL971.Contig5_All	ICQS01004711
CL973.Contig1_All	ICQS01004715
CL974.Contig2_All	ICQS01004719
CL974.Contig9_All	ICQS01004725
CL975.Contig1_All	ICQS01004726
CL976.Contig1_All	ICQS01004728
CL976.Contig2_All	ICQS01004729
CL977.Contig2_All	ICQS01004731
CL977.Contig4_All	ICQS01004733
CL982.Contig1_All	ICQS01004743
CL983.Contig1_All	ICQS01004746
CL984.Contig2_All	ICQS01004749
CL985.Contig2_All	ICQS01004751
CL985.Contig3_All	ICQS01004752
CL986.Contig1_All	ICQS01004753
CL986.Contig4_All	ICQS01004756
CL992.Contig1_All	ICQS01004769
CL992.Contig3_All	ICQS01004771
CL995.Contig1_All	ICQS01004776
CL999.Contig1_All	ICQS01004789
CL1002.Contig3_All	ICQS01004798
CL1005.Contig1_All	ICQS01004804
CL1006.Contig2_All	ICQS01004806
CL1007.Contig2_All	ICQS01004808
CL1008.Contig1_All	ICQS01004809
CL1009.Contig3_All	ICQS01004813
CL1011.Contig2_All	ICQS01004822
CL1012.Contig2_All	ICQS01004827
CL1012.Contig3_All	ICQS01004828
CL1013.Contig1_All	ICQS01004829
CL1013.Contig4_All	ICQS01004832
CL1016.Contig2_All	ICQS01004839
CL1016.Contig4_All	ICQS01004841
CL1018.Contig2_All	ICQS01004845
CL1019.Contig2_All	ICQS01004848
CL1022.Contig2_All	ICQS01004854
CL1024.Contig3_All	ICQS01004861
CL1024.Contig4_All	ICQS01004862
CL1024.Contig6_All	ICQS01004864
CL1025.Contig1_All	ICQS01004865
CL1027.Contig3_All	ICQS01004870
CL1027.Contig6_All	ICQS01004873
CL1028.Contig1_All	ICQS01004876
CL1028.Contig7_All	ICQS01004881
CL1030.Contig1_All	ICQS01004884
CL1031.Contig1_All	ICQS01004887
CL1031.Contig3_All	ICQS01004889
CL1032.Contig3_All	ICQS01004893
CL1041.Contig1_All	ICQS01004917
CL1041.Contig2_All	ICQS01004918
CL1041.Contig4_All	ICQS01004920
CL1041.Contig5_All	ICQS01004921
CL1042.Contig1_All	ICQS01004923
CL1043.Contig1_All	ICQS01004930
CL1043.Contig5_All	ICQS01004934
CL1043.Contig12_All	ICQS01004941
CL1047.Contig2_All	ICQS01004954
CL1051.Contig2_All	ICQS01004965
CL1055.Contig1_All	ICQS01004974
CL1055.Contig2_All	ICQS01004975
CL1055.Contig3_All	ICQS01004976
CL1057.Contig3_All	ICQS01004986
CL1057.Contig4_All	ICQS01004987
CL1062.Contig1_All	ICQS01005006
CL1063.Contig1_All	ICQS01005008
CL1063.Contig2_All	ICQS01005009
CL1063.Contig3_All	ICQS01005010
CL1067.Contig1_All	ICQS01005024
CL1069.Contig3_All	ICQS01005031
CL1070.Contig1_All	ICQS01005040
CL1070.Contig3_All	ICQS01005042
CL1071.Contig1_All	ICQS01005045
CL1071.Contig4_All	ICQS01005048
CL1071.Contig9_All	ICQS01005052
CL1071.Contig10_All	ICQS01005053
CL1071.Contig11_All	ICQS01005054
CL1071.Contig12_All	ICQS01005055
CL1073.Contig3_All	ICQS01005058
CL1076.Contig2_All	ICQS01005065
CL1076.Contig5_All	ICQS01005068
CL1077.Contig1_All	ICQS01005071
CL1080.Contig1_All	ICQS01005079
CL1080.Contig2_All	ICQS01005080
CL1082.Contig2_All	ICQS01005085
CL1085.Contig3_All	ICQS01005093
CL1087.Contig1_All	ICQS01005096
CL1087.Contig4_All	ICQS01005099
CL1087.Contig9_All	ICQS01005102
CL1088.Contig5_All	ICQS01005107
CL1088.Contig6_All	ICQS01005108
CL1088.Contig8_All	ICQS01005109
CL1088.Contig11_All	ICQS01005112
CL1088.Contig12_All	ICQS01005113
CL1088.Contig13_All	ICQS01005114
CL1089.Contig3_All	ICQS01005120
CL1092.Contig3_All	ICQS01005129
CL1093.Contig1_All	ICQS01005130
CL1094.Contig1_All	ICQS01005133
CL1096.Contig1_All	ICQS01005138
CL1098.Contig1_All	ICQS01005142
CL1102.Contig1_All	ICQS01005150
CL1103.Contig1_All	ICQS01005152
CL1105.Contig1_All	ICQS01005156
CL1106.Contig1_All	ICQS01005159
CL1110.Contig1_All	ICQS01005168
CL1111.Contig1_All	ICQS01005170
CL1111.Contig2_All	ICQS01005171
CL1111.Contig3_All	ICQS01005172
CL1113.Contig2_All	ICQS01005175
CL1115.Contig1_All	ICQS01005183
CL1115.Contig2_All	ICQS01005184
CL1116.Contig2_All	ICQS01005187
CL1117.Contig2_All	ICQS01005188
CL1118.Contig2_All	ICQS01005190
CL1118.Contig4_All	ICQS01005192
CL1118.Contig5_All	ICQS01005193
CL1118.Contig8_All	ICQS01005196
CL1118.Contig10_All	ICQS01005198
CL1119.Contig2_All	ICQS01005203
CL1120.Contig2_All	ICQS01005207
CL1122.Contig1_All	ICQS01005217
CL1122.Contig2_All	ICQS01005218
CL1126.Contig1_All	ICQS01005226
CL1126.Contig2_All	ICQS01005227
CL1129.Contig1_All	ICQS01005237
CL1132.Contig3_All	ICQS01005249
CL1133.Contig1_All	ICQS01005251
CL1133.Contig2_All	ICQS01005252
CL1133.Contig3_All	ICQS01005253
CL1133.Contig4_All	ICQS01005254
CL1135.Contig1_All	ICQS01005257
CL1136.Contig1_All	ICQS01005260
CL1136.Contig2_All	ICQS01005261
CL1137.Contig2_All	ICQS01005265
CL1142.Contig2_All	ICQS01005275
CL1144.Contig1_All	ICQS01005280
CL1145.Contig1_All	ICQS01005284
CL1148.Contig1_All	ICQS01005293
CL1148.Contig3_All	ICQS01005294
CL1148.Contig4_All	ICQS01005295
CL1150.Contig2_All	ICQS01005300
CL1150.Contig4_All	ICQS01005301
CL1150.Contig7_All	ICQS01005304
CL1150.Contig8_All	ICQS01005305
CL1150.Contig9_All	ICQS01005306
CL1154.Contig1_All	ICQS01005313
CL1159.Contig6_All	ICQS01005329
CL1159.Contig9_All	ICQS01005332
CL1164.Contig2_All	ICQS01005342
CL1164.Contig3_All	ICQS01005343
CL1164.Contig4_All	ICQS01005344
CL1164.Contig7_All	ICQS01005347
CL1164.Contig11_All	ICQS01005350
CL1164.Contig12_All	ICQS01005351
CL1164.Contig13_All	ICQS01005352
CL1164.Contig14_All	ICQS01005353
CL1168.Contig2_All	ICQS01005365
CL1170.Contig2_All	ICQS01005370
CL1171.Contig1_All	ICQS01005372
CL1171.Contig4_All	ICQS01005375
CL1171.Contig8_All	ICQS01005379
CL1172.Contig1_All	ICQS01005388
CL1173.Contig2_All	ICQS01005393
CL1173.Contig5_All	ICQS01005396
CL1174.Contig1_All	ICQS01005398
CL1175.Contig3_All	ICQS01005402
CL1177.Contig1_All	ICQS01005409
CL1177.Contig2_All	ICQS01005410
CL1178.Contig2_All	ICQS01005413
CL1183.Contig1_All	ICQS01005428
CL1183.Contig2_All	ICQS01005429
CL1184.Contig4_All	ICQS01005433
CL1185.Contig1_All	ICQS01005434
CL1187.Contig1_All	ICQS01005440
CL1188.Contig2_All	ICQS01005443
CL1189.Contig2_All	ICQS01005445
CL1192.Contig2_All	ICQS01005453
CL1192.Contig4_All	ICQS01005455
CL1195.Contig3_All	ICQS01005462
CL1195.Contig4_All	ICQS01005463
CL1195.Contig7_All	ICQS01005466
CL1196.Contig2_All	ICQS01005471
CL1197.Contig1_All	ICQS01005472
CL1199.Contig1_All	ICQS01005478
CL1200.Contig2_All	ICQS01005481
CL1206.Contig1_All	ICQS01005491
CL1208.Contig1_All	ICQS01005495
CL1210.Contig1_All	ICQS01005499
CL1210.Contig2_All	ICQS01005500
CL1210.Contig4_All	ICQS01005502
CL1212.Contig1_All	ICQS01005505
CL1212.Contig5_All	ICQS01005508
CL1213.Contig1_All	ICQS01005509
CL1213.Contig2_All	ICQS01005510
CL1216.Contig1_All	ICQS01005516
CL1217.Contig1_All	ICQS01005521
CL1218.Contig2_All	ICQS01005524
CL1221.Contig2_All	ICQS01005535
CL1223.Contig2_All	ICQS01005539
CL1224.Contig4_All	ICQS01005547
CL1233.Contig5_All	ICQS01005580
CL1234.Contig1_All	ICQS01005582
CL1234.Contig2_All	ICQS01005583
CL1237.Contig2_All	ICQS01005592
CL1238.Contig1_All	ICQS01005593
CL1239.Contig1_All	ICQS01005596
CL1240.Contig1_All	ICQS01005598
CL1240.Contig4_All	ICQS01005601
CL1242.Contig1_All	ICQS01005606
CL1243.Contig1_All	ICQS01005609
CL1245.Contig2_All	ICQS01005614
CL1246.Contig2_All	ICQS01005619
CL1251.Contig1_All	ICQS01005630
CL1253.Contig1_All	ICQS01005634
CL1253.Contig2_All	ICQS01005635
CL1254.Contig1_All	ICQS01005637
CL1256.Contig1_All	ICQS01005644
CL1257.Contig1_All	ICQS01005647
CL1257.Contig2_All	ICQS01005648
CL1257.Contig3_All	ICQS01005649
CL1258.Contig3_All	ICQS01005652
CL1259.Contig2_All	ICQS01005656
CL1259.Contig5_All	ICQS01005659
CL1259.Contig11_All	ICQS01005665
CL1260.Contig1_All	ICQS01005666
CL1261.Contig1_All	ICQS01005668
CL1263.Contig1_All	ICQS01005672
CL1265.Contig1_All	ICQS01005680
CL1266.Contig2_All	ICQS01005683
CL1271.Contig1_All	ICQS01005695
CL1275.Contig3_All	ICQS01005706
CL1277.Contig1_All	ICQS01005709
CL1279.Contig2_All	ICQS01005717
CL1280.Contig1_All	ICQS01005719
CL1281.Contig1_All	ICQS01005721
CL1283.Contig1_All	ICQS01005725
CL1284.Contig1_All	ICQS01005727
CL1286.Contig1_All	ICQS01005731
CL1286.Contig2_All	ICQS01005732
CL1286.Contig3_All	ICQS01005733
CL1286.Contig4_All	ICQS01005734
CL1286.Contig5_All	ICQS01005735
CL1286.Contig7_All	ICQS01005737
CL1287.Contig1_All	ICQS01005739
CL1291.Contig2_All	ICQS01005747
CL1291.Contig4_All	ICQS01005748
CL1292.Contig1_All	ICQS01005759
CL1300.Contig3_All	ICQS01005778
CL1301.Contig1_All	ICQS01005784
CL1301.Contig2_All	ICQS01005785
CL1302.Contig1_All	ICQS01005787
CL1302.Contig2_All	ICQS01005788
CL1306.Contig1_All	ICQS01005805
CL1308.Contig1_All	ICQS01005809
CL1309.Contig2_All	ICQS01005811
CL1309.Contig3_All	ICQS01005812
CL1309.Contig5_All	ICQS01005814
CL1309.Contig7_All	ICQS01005816
CL1310.Contig1_All	ICQS01005817
CL1310.Contig2_All	ICQS01005818
CL1311.Contig1_All	ICQS01005819
CL1313.Contig1_All	ICQS01005823
CL1313.Contig3_All	ICQS01005825
CL1313.Contig4_All	ICQS01005826
CL1313.Contig5_All	ICQS01005827
CL1316.Contig1_All	ICQS01005831
CL1318.Contig1_All	ICQS01005839
CL1318.Contig3_All	ICQS01005841
CL1320.Contig1_All	ICQS01005844
CL1321.Contig1_All	ICQS01005846
CL1322.Contig2_All	ICQS01005850
CL1324.Contig1_All	ICQS01005853
CL1324.Contig2_All	ICQS01005854
CL1326.Contig1_All	ICQS01005860
CL1326.Contig3_All	ICQS01005862
CL1328.Contig1_All	ICQS01005867
CL1328.Contig2_All	ICQS01005868
CL1329.Contig2_All	ICQS01005870
CL1329.Contig3_All	ICQS01005871
CL1329.Contig4_All	ICQS01005872
CL1331.Contig1_All	ICQS01005876
CL1336.Contig1_All	ICQS01005887
CL1336.Contig2_All	ICQS01005888
CL1336.Contig4_All	ICQS01005890
CL1336.Contig5_All	ICQS01005891
CL1336.Contig6_All	ICQS01005892
CL1337.Contig2_All	ICQS01005894
CL1337.Contig7_All	ICQS01005899
CL1338.Contig4_All	ICQS01005902
CL1338.Contig5_All	ICQS01005903
CL1338.Contig6_All	ICQS01005904
CL1338.Contig7_All	ICQS01005905
CL1338.Contig11_All	ICQS01005909
CL1338.Contig12_All	ICQS01005910
CL1345.Contig1_All	ICQS01005925
CL1345.Contig2_All	ICQS01005926
CL1346.Contig2_All	ICQS01005928
CL1347.Contig2_All	ICQS01005930
CL1348.Contig1_All	ICQS01005931
CL1348.Contig2_All	ICQS01005932
CL1348.Contig4_All	ICQS01005934
CL1349.Contig6_All	ICQS01005941
CL1349.Contig9_All	ICQS01005944
CL1349.Contig10_All	ICQS01005945
CL1349.Contig11_All	ICQS01005946
CL1351.Contig2_All	ICQS01005952
CL1352.Contig2_All	ICQS01005955
CL1353.Contig1_All	ICQS01005956
CL1355.Contig2_All	ICQS01005961
CL1364.Contig1_All	ICQS01005979
CL1364.Contig3_All	ICQS01005981
CL1367.Contig4_All	ICQS01005991
CL1368.Contig1_All	ICQS01005994
CL1371.Contig1_All	ICQS01006002
CL1371.Contig2_All	ICQS01006003
CL1371.Contig5_All	ICQS01006006
CL1372.Contig1_All	ICQS01006007
CL1372.Contig2_All	ICQS01006008
CL1372.Contig3_All	ICQS01006009
CL1375.Contig2_All	ICQS01006016
CL1377.Contig4_All	ICQS01006022
CL1378.Contig3_All	ICQS01006027
CL1381.Contig3_All	ICQS01006036
CL1382.Contig1_All	ICQS01006038
CL1382.Contig2_All	ICQS01006039
CL1382.Contig3_All	ICQS01006040
CL1382.Contig4_All	ICQS01006041
CL1386.Contig2_All	ICQS01006050
CL1386.Contig4_All	ICQS01006052
CL1386.Contig6_All	ICQS01006054
CL1386.Contig8_All	ICQS01006056
CL1387.Contig1_All	ICQS01006057
CL1387.Contig2_All	ICQS01006058
CL1389.Contig1_All	ICQS01006061
CL1390.Contig1_All	ICQS01006063
CL1391.Contig2_All	ICQS01006068
CL1391.Contig4_All	ICQS01006070
CL1392.Contig3_All	ICQS01006074
CL1395.Contig1_All	ICQS01006079
CL1396.Contig3_All	ICQS01006083
CL1399.Contig2_All	ICQS01006090
CL1399.Contig3_All	ICQS01006091
CL1402.Contig3_All	ICQS01006098
CL1403.Contig7_All	ICQS01006105
CL1403.Contig9_All	ICQS01006107
CL1405.Contig1_All	ICQS01006110
CL1407.Contig3_All	ICQS01006119
CL1407.Contig6_All	ICQS01006122
CL1408.Contig1_All	ICQS01006126
CL1410.Contig1_All	ICQS01006133
CL1410.Contig2_All	ICQS01006134
CL1413.Contig2_All	ICQS01006142
CL1414.Contig2_All	ICQS01006144
CL1414.Contig4_All	ICQS01006146
CL1416.Contig1_All	ICQS01006149
CL1422.Contig2_All	ICQS01006164
CL1427.Contig1_All	ICQS01006182
CL1427.Contig3_All	ICQS01006184
CL1432.Contig2_All	ICQS01006195
CL1433.Contig1_All	ICQS01006196
CL1434.Contig1_All	ICQS01006198
CL1434.Contig2_All	ICQS01006199
CL1434.Contig6_All	ICQS01006203
CL1435.Contig2_All	ICQS01006205
CL1435.Contig3_All	ICQS01006206
CL1435.Contig4_All	ICQS01006207
CL1435.Contig6_All	ICQS01006209
CL1435.Contig13_All	ICQS01006216
CL1435.Contig15_All	ICQS01006218
CL1438.Contig1_All	ICQS01006231
CL1440.Contig2_All	ICQS01006238
CL1441.Contig5_All	ICQS01006243
CL1444.Contig3_All	ICQS01006251
CL1444.Contig4_All	ICQS01006252
CL1444.Contig5_All	ICQS01006253
CL1444.Contig8_All	ICQS01006256
CL1444.Contig12_All	ICQS01006259
CL1445.Contig1_All	ICQS01006264
CL1445.Contig2_All	ICQS01006265
CL1446.Contig2_All	ICQS01006267
CL1449.Contig1_All	ICQS01006273
CL1453.Contig2_All	ICQS01006282
CL1453.Contig4_All	ICQS01006284
CL1453.Contig5_All	ICQS01006285
CL1456.Contig3_All	ICQS01006292
CL1459.Contig1_All	ICQS01006299
CL1459.Contig2_All	ICQS01006300
CL1461.Contig2_All	ICQS01006304
CL1462.Contig1_All	ICQS01006305
CL1462.Contig3_All	ICQS01006307
CL1462.Contig4_All	ICQS01006308
CL1462.Contig7_All	ICQS01006311
CL1462.Contig15_All	ICQS01006317
CL1462.Contig17_All	ICQS01006319
CL1462.Contig18_All	ICQS01006320
CL1462.Contig19_All	ICQS01006321
CL1462.Contig25_All	ICQS01006327
CL1462.Contig26_All	ICQS01006328
CL1462.Contig29_All	ICQS01006331
CL1462.Contig30_All	ICQS01006332
CL1462.Contig34_All	ICQS01006336
CL1462.Contig40_All	ICQS01006342
CL1465.Contig1_All	ICQS01006356
CL1466.Contig2_All	ICQS01006360
CL1470.Contig1_All	ICQS01006369
CL1470.Contig9_All	ICQS01006377
CL1470.Contig12_All	ICQS01006380
CL1476.Contig1_All	ICQS01006392
CL1480.Contig3_All	ICQS01006402
CL1486.Contig6_All	ICQS01006418
CL1486.Contig7_All	ICQS01006419
CL1486.Contig9_All	ICQS01006421
CL1486.Contig10_All	ICQS01006422
CL1486.Contig15_All	ICQS01006427
CL1487.Contig1_All	ICQS01006429
CL1487.Contig2_All	ICQS01006430
CL1488.Contig1_All	ICQS01006432
CL1488.Contig2_All	ICQS01006433
CL1491.Contig1_All	ICQS01006438
CL1491.Contig3_All	ICQS01006440
CL1493.Contig3_All	ICQS01006448
CL1495.Contig1_All	ICQS01006454
CL1498.Contig1_All	ICQS01006462
CL1498.Contig2_All	ICQS01006463
CL1499.Contig1_All	ICQS01006465
CL1499.Contig5_All	ICQS01006469
CL1501.Contig1_All	ICQS01006473
CL1504.Contig1_All	ICQS01006479
CL1504.Contig3_All	ICQS01006481
CL1506.Contig1_All	ICQS01006486
CL1506.Contig2_All	ICQS01006487
CL1509.Contig2_All	ICQS01006493
CL1510.Contig1_All	ICQS01006494
CL1510.Contig3_All	ICQS01006496
CL1510.Contig4_All	ICQS01006497
CL1510.Contig9_All	ICQS01006500
CL1511.Contig1_All	ICQS01006503
CL1511.Contig2_All	ICQS01006504
CL1513.Contig2_All	ICQS01006508
CL1513.Contig4_All	ICQS01006510
CL1514.Contig1_All	ICQS01006513
CL1514.Contig2_All	ICQS01006514
CL1514.Contig4_All	ICQS01006516
CL1514.Contig6_All	ICQS01006518
CL1515.Contig2_All	ICQS01006523
CL1516.Contig1_All	ICQS01006526
CL1518.Contig2_All	ICQS01006532
CL1520.Contig1_All	ICQS01006535
CL1520.Contig2_All	ICQS01006536
CL1521.Contig1_All	ICQS01006537
CL1521.Contig3_All	ICQS01006538
CL1521.Contig5_All	ICQS01006539
CL1521.Contig7_All	ICQS01006540
CL1521.Contig10_All	ICQS01006543
CL1521.Contig11_All	ICQS01006544
CL1521.Contig13_All	ICQS01006546
CL1521.Contig28_All	ICQS01006560
CL1521.Contig29_All	ICQS01006561
CL1521.Contig33_All	ICQS01006565
CL1521.Contig36_All	ICQS01006568
CL1521.Contig37_All	ICQS01006569
CL1522.Contig3_All	ICQS01006571
CL1523.Contig1_All	ICQS01006572
CL1524.Contig2_All	ICQS01006575
CL1526.Contig2_All	ICQS01006580
CL1528.Contig2_All	ICQS01006585
CL1530.Contig2_All	ICQS01006590
CL1536.Contig1_All	ICQS01006601
CL1539.Contig1_All	ICQS01006607
CL1540.Contig1_All	ICQS01006612
CL1542.Contig2_All	ICQS01006617
CL1543.Contig1_All	ICQS01006619
CL1547.Contig2_All	ICQS01006635
CL1548.Contig2_All	ICQS01006636
CL1549.Contig3_All	ICQS01006639
CL1549.Contig5_All	ICQS01006641
CL1549.Contig7_All	ICQS01006643
CL1551.Contig6_All	ICQS01006652
CL1553.Contig2_All	ICQS01006656
CL1554.Contig2_All	ICQS01006658
CL1555.Contig1_All	ICQS01006659
CL1555.Contig3_All	ICQS01006661
CL1555.Contig5_All	ICQS01006663
CL1557.Contig1_All	ICQS01006668
CL1557.Contig2_All	ICQS01006669
CL1558.Contig2_All	ICQS01006671
CL1559.Contig2_All	ICQS01006673
CL1561.Contig1_All	ICQS01006677
CL1562.Contig1_All	ICQS01006679
CL1563.Contig2_All	ICQS01006682
CL1565.Contig2_All	ICQS01006690
CL1567.Contig1_All	ICQS01006699
CL1567.Contig2_All	ICQS01006700
CL1568.Contig1_All	ICQS01006702
CL1568.Contig2_All	ICQS01006703
CL1568.Contig3_All	ICQS01006704
CL1568.Contig4_All	ICQS01006705
CL1568.Contig5_All	ICQS01006706
CL1568.Contig11_All	ICQS01006711
CL1568.Contig12_All	ICQS01006712
CL1568.Contig13_All	ICQS01006713
CL1568.Contig14_All	ICQS01006714
CL1568.Contig15_All	ICQS01006715
CL1568.Contig16_All	ICQS01006716
CL1569.Contig2_All	ICQS01006721
CL1572.Contig1_All	ICQS01006734
CL1573.Contig1_All	ICQS01006736
CL1573.Contig3_All	ICQS01006738
CL1576.Contig2_All	ICQS01006745
CL1576.Contig3_All	ICQS01006746
CL1576.Contig5_All	ICQS01006747
CL1578.Contig5_All	ICQS01006753
CL1582.Contig1_All	ICQS01006760
CL1582.Contig2_All	ICQS01006761
CL1586.Contig1_All	ICQS01006770
CL1588.Contig1_All	ICQS01006775
CL1589.Contig2_All	ICQS01006778
CL1589.Contig7_All	ICQS01006783
CL1589.Contig8_All	ICQS01006784
CL1592.Contig1_All	ICQS01006790
CL1594.Contig1_All	ICQS01006794
CL1596.Contig2_All	ICQS01006798
CL1596.Contig3_All	ICQS01006799
CL1600.Contig1_All	ICQS01006814
CL1601.Contig1_All	ICQS01006818
CL1601.Contig2_All	ICQS01006819
CL1601.Contig3_All	ICQS01006820
CL1601.Contig4_All	ICQS01006821
CL1601.Contig5_All	ICQS01006822
CL1601.Contig6_All	ICQS01006823
CL1601.Contig8_All	ICQS01006824
CL1601.Contig9_All	ICQS01006825
CL1602.Contig1_All	ICQS01006827
CL1603.Contig1_All	ICQS01006829
CL1603.Contig4_All	ICQS01006832
CL1606.Contig1_All	ICQS01006839
CL1609.Contig2_All	ICQS01006848
CL1609.Contig5_All	ICQS01006851
CL1613.Contig1_All	ICQS01006861
CL1618.Contig2_All	ICQS01006873
CL1621.Contig2_All	ICQS01006880
CL1623.Contig8_All	ICQS01006891
CL1625.Contig3_All	ICQS01006898
CL1628.Contig2_All	ICQS01006905
CL1630.Contig2_All	ICQS01006908
CL1632.Contig2_All	ICQS01006912
CL1633.Contig1_All	ICQS01006914
CL1634.Contig19_All	ICQS01006937
CL1636.Contig1_All	ICQS01006940
CL1638.Contig2_All	ICQS01006951
CL1641.Contig2_All	ICQS01006960
CL1641.Contig3_All	ICQS01006961
CL1647.Contig1_All	ICQS01006983
CL1650.Contig1_All	ICQS01006989
CL1650.Contig2_All	ICQS01006990
CL1651.Contig3_All	ICQS01006992
CL1651.Contig4_All	ICQS01006993
CL1652.Contig2_All	ICQS01006999
CL1654.Contig2_All	ICQS01007006
CL1654.Contig4_All	ICQS01007008
CL1657.Contig2_All	ICQS01007016
CL1658.Contig4_All	ICQS01007021
CL1660.Contig1_All	ICQS01007024
CL1663.Contig1_All	ICQS01007032
CL1663.Contig2_All	ICQS01007033
CL1663.Contig4_All	ICQS01007035
CL1663.Contig8_All	ICQS01007039
CL1663.Contig9_All	ICQS01007040
CL1663.Contig11_All	ICQS01007042
CL1663.Contig12_All	ICQS01007043
CL1664.Contig1_All	ICQS01007045
CL1667.Contig2_All	ICQS01007056
CL1668.Contig2_All	ICQS01007057
CL1668.Contig5_All	ICQS01007060
CL1670.Contig3_All	ICQS01007064
CL1671.Contig1_All	ICQS01007067
CL1673.Contig1_All	ICQS01007071
CL1674.Contig1_All	ICQS01007074
CL1674.Contig2_All	ICQS01007075
CL1674.Contig7_All	ICQS01007080
CL1674.Contig11_All	ICQS01007083
CL1674.Contig12_All	ICQS01007084
CL1674.Contig16_All	ICQS01007088
CL1674.Contig18_All	ICQS01007090
CL1674.Contig19_All	ICQS01007091
CL1674.Contig21_All	ICQS01007093
CL1675.Contig1_All	ICQS01007094
CL1675.Contig2_All	ICQS01007095
CL1679.Contig2_All	ICQS01007103
CL1680.Contig1_All	ICQS01007104
CL1680.Contig2_All	ICQS01007105
CL1681.Contig1_All	ICQS01007112
CL1683.Contig2_All	ICQS01007118
CL1685.Contig2_All	ICQS01007125
CL1686.Contig2_All	ICQS01007127
CL1687.Contig1_All	ICQS01007137
CL1687.Contig2_All	ICQS01007138
CL1689.Contig4_All	ICQS01007143
CL1689.Contig5_All	ICQS01007144
CL1689.Contig6_All	ICQS01007145
CL1691.Contig2_All	ICQS01007149
CL1694.Contig1_All	ICQS01007154
CL1694.Contig8_All	ICQS01007161
CL1696.Contig1_All	ICQS01007165
CL1696.Contig5_All	ICQS01007167
CL1696.Contig8_All	ICQS01007170
CL1697.Contig1_All	ICQS01007171
CL1700.Contig2_All	ICQS01007180
CL1701.Contig1_All	ICQS01007182
CL1702.Contig2_All	ICQS01007185
CL1703.Contig2_All	ICQS01007188
CL1707.Contig2_All	ICQS01007197
CL1709.Contig1_All	ICQS01007201
CL1711.Contig3_All	ICQS01007206
CL1711.Contig4_All	ICQS01007207
CL1712.Contig1_All	ICQS01007208
CL1712.Contig2_All	ICQS01007209
CL1712.Contig5_All	ICQS01007212
CL1712.Contig7_All	ICQS01007214
CL1712.Contig8_All	ICQS01007215
CL1712.Contig9_All	ICQS01007216
CL1712.Contig13_All	ICQS01007220
CL1712.Contig14_All	ICQS01007221
CL1713.Contig1_All	ICQS01007225
CL1713.Contig2_All	ICQS01007226
CL1713.Contig5_All	ICQS01007229
CL1713.Contig9_All	ICQS01007233
CL1713.Contig17_All	ICQS01007241
CL1715.Contig1_All	ICQS01007246
CL1716.Contig1_All	ICQS01007248
CL1716.Contig2_All	ICQS01007249
CL1716.Contig3_All	ICQS01007250
CL1717.Contig1_All	ICQS01007257
CL1717.Contig3_All	ICQS01007259
CL1720.Contig1_All	ICQS01007264
CL1721.Contig1_All	ICQS01007266
CL1721.Contig2_All	ICQS01007267
CL1722.Contig1_All	ICQS01007268
CL1722.Contig2_All	ICQS01007269
CL1722.Contig3_All	ICQS01007270
CL1722.Contig4_All	ICQS01007271
CL1724.Contig1_All	ICQS01007275
CL1726.Contig1_All	ICQS01007279
CL1726.Contig3_All	ICQS01007281
CL1729.Contig1_All	ICQS01007286
CL1731.Contig1_All	ICQS01007291
CL1731.Contig7_All	ICQS01007297
CL1733.Contig1_All	ICQS01007300
CL1736.Contig1_All	ICQS01007307
CL1737.Contig1_All	ICQS01007311
CL1737.Contig3_All	ICQS01007313
CL1741.Contig4_All	ICQS01007321
CL1741.Contig6_All	ICQS01007323
CL1742.Contig1_All	ICQS01007324
CL1743.Contig1_All	ICQS01007328
CL1743.Contig3_All	ICQS01007330
CL1744.Contig2_All	ICQS01007332
CL1744.Contig3_All	ICQS01007333
CL1744.Contig6_All	ICQS01007336
CL1745.Contig2_All	ICQS01007338
CL1746.Contig1_All	ICQS01007341
CL1746.Contig2_All	ICQS01007342
CL1746.Contig3_All	ICQS01007343
CL1750.Contig2_All	ICQS01007353
CL1751.Contig2_All	ICQS01007354
CL1752.Contig1_All	ICQS01007356
CL1752.Contig4_All	ICQS01007359
CL1753.Contig2_All	ICQS01007361
CL1755.Contig1_All	ICQS01007364
CL1756.Contig2_All	ICQS01007367
CL1758.Contig1_All	ICQS01007370
CL1761.Contig2_All	ICQS01007381
CL1767.Contig1_All	ICQS01007393
CL1770.Contig2_All	ICQS01007399
CL1775.Contig3_All	ICQS01007417
CL1777.Contig1_All	ICQS01007422
CL1781.Contig1_All	ICQS01007431
CL1782.Contig1_All	ICQS01007433
CL1782.Contig4_All	ICQS01007436
CL1783.Contig3_All	ICQS01007440
CL1783.Contig5_All	ICQS01007442
CL1783.Contig6_All	ICQS01007443
CL1783.Contig7_All	ICQS01007444
CL1787.Contig1_All	ICQS01007452
CL1787.Contig3_All	ICQS01007454
CL1787.Contig4_All	ICQS01007455
CL1789.Contig2_All	ICQS01007459
CL1790.Contig1_All	ICQS01007460
CL1790.Contig2_All	ICQS01007461
CL1792.Contig1_All	ICQS01007467
CL1792.Contig9_All	ICQS01007475
CL1792.Contig13_All	ICQS01007478
CL1793.Contig1_All	ICQS01007479
CL1795.Contig1_All	ICQS01007482
CL1797.Contig1_All	ICQS01007486
CL1802.Contig1_All	ICQS01007497
CL1802.Contig6_All	ICQS01007502
CL1802.Contig7_All	ICQS01007503
CL1802.Contig10_All	ICQS01007506
CL1804.Contig3_All	ICQS01007513
CL1804.Contig4_All	ICQS01007514
CL1805.Contig1_All	ICQS01007515
CL1810.Contig1_All	ICQS01007524
CL1811.Contig2_All	ICQS01007527
CL1812.Contig1_All	ICQS01007528
CL1815.Contig1_All	ICQS01007536
CL1816.Contig1_All	ICQS01007538
CL1818.Contig2_All	ICQS01007544
CL1819.Contig1_All	ICQS01007545
CL1819.Contig2_All	ICQS01007546
CL1820.Contig1_All	ICQS01007547
CL1820.Contig3_All	ICQS01007549
CL1822.Contig1_All	ICQS01007552
CL1822.Contig3_All	ICQS01007554
CL1823.Contig3_All	ICQS01007557
CL1826.Contig3_All	ICQS01007565
CL1829.Contig2_All	ICQS01007575
CL1830.Contig3_All	ICQS01007578
CL1830.Contig4_All	ICQS01007579
CL1831.Contig1_All	ICQS01007581
CL1831.Contig7_All	ICQS01007586
CL1831.Contig8_All	ICQS01007587
CL1831.Contig10_All	ICQS01007589
CL1831.Contig11_All	ICQS01007590
CL1831.Contig16_All	ICQS01007591
CL1831.Contig17_All	ICQS01007592
CL1832.Contig1_All	ICQS01007593
CL1834.Contig1_All	ICQS01007598
CL1834.Contig2_All	ICQS01007599
CL1834.Contig5_All	ICQS01007602
CL1836.Contig1_All	ICQS01007608
CL1836.Contig2_All	ICQS01007609
CL1837.Contig1_All	ICQS01007610
CL1841.Contig1_All	ICQS01007622
CL1841.Contig2_All	ICQS01007623
CL1845.Contig1_All	ICQS01007636
CL1846.Contig2_All	ICQS01007639
CL1852.Contig1_All	ICQS01007657
CL1852.Contig2_All	ICQS01007658
CL1853.Contig2_All	ICQS01007660
CL1856.Contig1_All	ICQS01007664
CL1856.Contig2_All	ICQS01007665
CL1856.Contig3_All	ICQS01007666
CL1857.Contig1_All	ICQS01007669
CL1861.Contig1_All	ICQS01007678
CL1862.Contig3_All	ICQS01007682
CL1864.Contig1_All	ICQS01007686
CL1864.Contig5_All	ICQS01007690
CL1868.Contig2_All	ICQS01007707
CL1873.Contig1_All	ICQS01007717
CL1873.Contig2_All	ICQS01007718
CL1877.Contig2_All	ICQS01007723
CL1877.Contig3_All	ICQS01007724
CL1877.Contig5_All	ICQS01007726
CL1877.Contig6_All	ICQS01007727
CL1877.Contig10_All	ICQS01007731
CL1879.Contig1_All	ICQS01007734
CL1879.Contig3_All	ICQS01007736
CL1879.Contig6_All	ICQS01007739
CL1880.Contig1_All	ICQS01007740
CL1881.Contig2_All	ICQS01007743
CL1884.Contig1_All	ICQS01007756
CL1884.Contig2_All	ICQS01007757
CL1891.Contig1_All	ICQS01007775
CL1891.Contig2_All	ICQS01007776
CL1891.Contig4_All	ICQS01007778
CL1891.Contig7_All	ICQS01007781
CL1898.Contig1_All	ICQS01007794
CL1898.Contig6_All	ICQS01007798
CL1899.Contig1_All	ICQS01007799
CL1899.Contig2_All	ICQS01007800
CL1899.Contig4_All	ICQS01007802
CL1901.Contig7_All	ICQS01007811
CL1901.Contig9_All	ICQS01007813
CL1903.Contig1_All	ICQS01007819
CL1903.Contig2_All	ICQS01007820
CL1904.Contig3_All	ICQS01007824
CL1907.Contig1_All	ICQS01007830
CL1908.Contig3_All	ICQS01007834
CL1910.Contig1_All	ICQS01007839
CL1911.Contig3_All	ICQS01007841
CL1911.Contig4_All	ICQS01007842
CL1917.Contig1_All	ICQS01007853
CL1920.Contig2_All	ICQS01007861
CL1920.Contig3_All	ICQS01007862
CL1921.Contig1_All	ICQS01007863
CL1922.Contig2_All	ICQS01007866
CL1927.Contig2_All	ICQS01007876
CL1931.Contig3_All	ICQS01007885
CL1933.Contig6_All	ICQS01007893
CL1933.Contig7_All	ICQS01007894
CL1933.Contig8_All	ICQS01007895
CL1933.Contig11_All	ICQS01007898
CL1933.Contig13_All	ICQS01007900
CL1933.Contig15_All	ICQS01007902
CL1937.Contig2_All	ICQS01007913
CL1937.Contig8_All	ICQS01007917
CL1938.Contig1_All	ICQS01007918
CL1940.Contig1_All	ICQS01007923
CL1943.Contig2_All	ICQS01007932
CL1943.Contig3_All	ICQS01007933
CL1947.Contig4_All	ICQS01007946
CL1953.Contig1_All	ICQS01007959
CL1953.Contig3_All	ICQS01007960
CL1955.Contig2_All	ICQS01007964
CL1957.Contig1_All	ICQS01007967
CL1957.Contig2_All	ICQS01007968
CL1957.Contig3_All	ICQS01007969
CL1957.Contig4_All	ICQS01007970
CL1957.Contig5_All	ICQS01007971
CL1957.Contig6_All	ICQS01007972
CL1957.Contig7_All	ICQS01007973
CL1957.Contig9_All	ICQS01007975
CL1957.Contig10_All	ICQS01007976
CL1957.Contig13_All	ICQS01007979
CL1958.Contig1_All	ICQS01007980
CL1958.Contig2_All	ICQS01007981
CL1963.Contig2_All	ICQS01007991
CL1964.Contig1_All	ICQS01007992
CL1964.Contig5_All	ICQS01007995
CL1967.Contig1_All	ICQS01008002
CL1970.Contig1_All	ICQS01008010
CL1971.Contig2_All	ICQS01008012
CL1975.Contig1_All	ICQS01008021
[truncated: 33,802 more rows]
