# Supplementary material for: De novo transcriptome assembly from the gonads of a scleractinian coral, Euphyllia ancora: molecular mechanisms underlying scleractinian gametogenesis
Source: BMC Genomics. 2020 Oct 21;21:732. doi: 10.1186/s12864-020-07113-9 (PMC7579821; doi:10.1186/s12864-020-07113-9)
Supplement: Supplementary file 4 — Additional file 4 DDBJ accession numbers for the E. ancora contigs [file 12864_2020_7113_MOESM4_ESM.txt]

CL1.Contig1_All	ICQS01000001
CL1.Contig2_All	ICQS01000002
CL1.Contig3_All	ICQS01000003
CL1.Contig4_All	ICQS01000004
CL2.Contig1_All	ICQS01000005
CL2.Contig2_All	ICQS01000006
CL2.Contig3_All	ICQS01000007
CL2.Contig4_All	ICQS01000008
CL2.Contig5_All	ICQS01000009
CL4.Contig1_All	ICQS01000012
CL4.Contig2_All	ICQS01000013
CL4.Contig4_All	ICQS01000014
CL4.Contig5_All	ICQS01000015
CL4.Contig6_All	ICQS01000016
CL4.Contig7_All	ICQS01000017
CL4.Contig8_All	ICQS01000018
CL4.Contig9_All	ICQS01000019
CL4.Contig10_All	ICQS01000020
CL4.Contig11_All	ICQS01000021
CL4.Contig12_All	ICQS01000022
CL4.Contig13_All	ICQS01000023
CL4.Contig14_All	ICQS01000024
CL4.Contig15_All	ICQS01000025
CL4.Contig16_All	ICQS01000026
CL4.Contig17_All	ICQS01000027
CL4.Contig18_All	ICQS01000028
CL4.Contig19_All	ICQS01000029
CL4.Contig20_All	ICQS01000030
CL4.Contig21_All	ICQS01000031
CL4.Contig22_All	ICQS01000032
CL4.Contig23_All	ICQS01000033
CL4.Contig24_All	ICQS01000034
CL4.Contig25_All	ICQS01000035
CL4.Contig26_All	ICQS01000036
CL4.Contig27_All	ICQS01000037
CL4.Contig28_All	ICQS01000038
CL4.Contig29_All	ICQS01000039
CL4.Contig30_All	ICQS01000040
CL4.Contig31_All	ICQS01000041
CL4.Contig32_All	ICQS01000042
CL4.Contig33_All	ICQS01000043
CL4.Contig34_All	ICQS01000044
CL4.Contig35_All	ICQS01000045
CL4.Contig36_All	ICQS01000046
CL4.Contig37_All	ICQS01000047
CL4.Contig38_All	ICQS01000048
CL4.Contig39_All	ICQS01000049
CL4.Contig40_All	ICQS01000050
CL4.Contig41_All	ICQS01000051
CL4.Contig42_All	ICQS01000052
CL4.Contig43_All	ICQS01000053
CL4.Contig44_All	ICQS01000054
CL4.Contig45_All	ICQS01000055
CL4.Contig46_All	ICQS01000056
CL4.Contig47_All	ICQS01000057
CL4.Contig48_All	ICQS01000058
CL4.Contig49_All	ICQS01000059
CL4.Contig50_All	ICQS01000060
CL4.Contig51_All	ICQS01000061
CL4.Contig52_All	ICQS01000062
CL4.Contig53_All	ICQS01000063
CL4.Contig54_All	ICQS01000064
CL4.Contig55_All	ICQS01000065
CL4.Contig56_All	ICQS01000066
CL4.Contig57_All	ICQS01000067
CL4.Contig58_All	ICQS01000068
CL4.Contig59_All	ICQS01000069
CL4.Contig60_All	ICQS01000070
CL4.Contig61_All	ICQS01000071
CL4.Contig62_All	ICQS01000072
CL4.Contig63_All	ICQS01000073
CL4.Contig64_All	ICQS01000074
CL4.Contig65_All	ICQS01000075
CL4.Contig66_All	ICQS01000076
CL4.Contig67_All	ICQS01000077
CL4.Contig68_All	ICQS01000078
CL4.Contig69_All	ICQS01000079
CL4.Contig71_All	ICQS01000081
CL4.Contig72_All	ICQS01000082
CL4.Contig73_All	ICQS01000083
CL4.Contig74_All	ICQS01000084
CL4.Contig75_All	ICQS01000085
CL4.Contig76_All	ICQS01000086
CL4.Contig77_All	ICQS01000087
CL4.Contig78_All	ICQS01000088
CL4.Contig79_All	ICQS01000089
CL4.Contig80_All	ICQS01000090
CL4.Contig81_All	ICQS01000091
CL4.Contig82_All	ICQS01000092
CL4.Contig83_All	ICQS01000093
CL4.Contig84_All	ICQS01000094
CL4.Contig85_All	ICQS01000095
CL4.Contig86_All	ICQS01000096
CL4.Contig87_All	ICQS01000097
CL4.Contig88_All	ICQS01000098
CL4.Contig89_All	ICQS01000099
CL4.Contig90_All	ICQS01000100
CL4.Contig91_All	ICQS01000101
CL4.Contig93_All	ICQS01000102
CL4.Contig94_All	ICQS01000103
CL4.Contig95_All	ICQS01000104
CL4.Contig96_All	ICQS01000105
CL4.Contig97_All	ICQS01000106
CL4.Contig98_All	ICQS01000107
CL4.Contig99_All	ICQS01000108
CL4.Contig100_All	ICQS01000109
CL4.Contig101_All	ICQS01000110
CL4.Contig102_All	ICQS01000111
CL4.Contig103_All	ICQS01000112
CL4.Contig104_All	ICQS01000113
CL4.Contig105_All	ICQS01000114
CL4.Contig106_All	ICQS01000115
CL4.Contig107_All	ICQS01000116
CL4.Contig108_All	ICQS01000117
CL4.Contig110_All	ICQS01000118
CL4.Contig111_All	ICQS01000119
CL4.Contig112_All	ICQS01000120
CL4.Contig113_All	ICQS01000121
CL4.Contig114_All	ICQS01000122
CL4.Contig115_All	ICQS01000123
CL4.Contig116_All	ICQS01000124
CL4.Contig118_All	ICQS01000126
CL4.Contig119_All	ICQS01000127
CL7.Contig1_All	ICQS01000140
CL7.Contig2_All	ICQS01000141
CL7.Contig3_All	ICQS01000142
CL7.Contig4_All	ICQS01000143
CL7.Contig5_All	ICQS01000144
CL7.Contig6_All	ICQS01000145
CL7.Contig7_All	ICQS01000146
CL7.Contig8_All	ICQS01000147
CL7.Contig9_All	ICQS01000148
CL7.Contig10_All	ICQS01000149
CL7.Contig11_All	ICQS01000150
CL7.Contig12_All	ICQS01000151
CL7.Contig13_All	ICQS01000152
CL7.Contig14_All	ICQS01000153
CL7.Contig16_All	ICQS01000155
CL8.Contig1_All	ICQS01000158
CL8.Contig2_All	ICQS01000159
CL8.Contig4_All	ICQS01000160
CL8.Contig5_All	ICQS01000161
CL8.Contig6_All	ICQS01000162
CL8.Contig7_All	ICQS01000163
CL8.Contig8_All	ICQS01000164
CL8.Contig10_All	ICQS01000165
CL8.Contig11_All	ICQS01000166
CL8.Contig12_All	ICQS01000167
CL8.Contig14_All	ICQS01000168
CL8.Contig15_All	ICQS01000169
CL8.Contig16_All	ICQS01000170
CL8.Contig17_All	ICQS01000171
CL8.Contig18_All	ICQS01000172
CL8.Contig19_All	ICQS01000173
CL10.Contig1_All	ICQS01000176
CL10.Contig2_All	ICQS01000177
CL10.Contig3_All	ICQS01000178
CL10.Contig4_All	ICQS01000179
CL10.Contig5_All	ICQS01000180
CL10.Contig6_All	ICQS01000181
CL10.Contig7_All	ICQS01000182
CL10.Contig8_All	ICQS01000183
CL10.Contig9_All	ICQS01000184
CL10.Contig10_All	ICQS01000185
CL10.Contig11_All	ICQS01000186
CL10.Contig12_All	ICQS01000187
CL10.Contig13_All	ICQS01000188
CL10.Contig15_All	ICQS01000189
CL10.Contig16_All	ICQS01000190
CL10.Contig17_All	ICQS01000191
CL10.Contig18_All	ICQS01000192
CL10.Contig19_All	ICQS01000193
CL10.Contig20_All	ICQS01000194
CL10.Contig21_All	ICQS01000195
CL10.Contig22_All	ICQS01000196
CL10.Contig23_All	ICQS01000197
CL10.Contig24_All	ICQS01000198
CL10.Contig25_All	ICQS01000199
CL10.Contig26_All	ICQS01000200
CL10.Contig27_All	ICQS01000201
CL10.Contig28_All	ICQS01000202
CL10.Contig29_All	ICQS01000203
CL10.Contig30_All	ICQS01000204
CL10.Contig31_All	ICQS01000205
CL10.Contig32_All	ICQS01000206
CL10.Contig33_All	ICQS01000207
CL10.Contig34_All	ICQS01000208
CL10.Contig35_All	ICQS01000209
CL10.Contig36_All	ICQS01000210
CL10.Contig37_All	ICQS01000211
CL10.Contig38_All	ICQS01000212
CL10.Contig39_All	ICQS01000213
CL10.Contig40_All	ICQS01000214
CL10.Contig41_All	ICQS01000215
CL10.Contig42_All	ICQS01000216
CL10.Contig43_All	ICQS01000217
CL10.Contig44_All	ICQS01000218
CL10.Contig45_All	ICQS01000219
CL10.Contig46_All	ICQS01000220
CL10.Contig47_All	ICQS01000221
CL10.Contig48_All	ICQS01000222
CL10.Contig49_All	ICQS01000223
CL10.Contig51_All	ICQS01000224
CL10.Contig52_All	ICQS01000225
CL10.Contig53_All	ICQS01000226
CL10.Contig54_All	ICQS01000227
CL10.Contig55_All	ICQS01000228
CL10.Contig56_All	ICQS01000229
CL10.Contig57_All	ICQS01000230
CL10.Contig58_All	ICQS01000231
CL10.Contig59_All	ICQS01000232
CL10.Contig60_All	ICQS01000233
CL10.Contig61_All	ICQS01000234
CL10.Contig62_All	ICQS01000235
CL10.Contig63_All	ICQS01000236
CL10.Contig64_All	ICQS01000237
CL10.Contig65_All	ICQS01000238
CL10.Contig66_All	ICQS01000239
CL10.Contig67_All	ICQS01000240
CL10.Contig68_All	ICQS01000241
CL10.Contig69_All	ICQS01000242
CL10.Contig70_All	ICQS01000243
CL10.Contig71_All	ICQS01000244
CL10.Contig72_All	ICQS01000245
CL10.Contig74_All	ICQS01000247
CL10.Contig79_All	ICQS01000252
CL12.Contig2_All	ICQS01000260
CL12.Contig3_All	ICQS01000261
CL12.Contig5_All	ICQS01000263
CL13.Contig1_All	ICQS01000264
CL13.Contig2_All	ICQS01000265
CL13.Contig3_All	ICQS01000266
CL13.Contig4_All	ICQS01000267
CL13.Contig5_All	ICQS01000268
CL13.Contig6_All	ICQS01000269
CL13.Contig7_All	ICQS01000270
CL13.Contig8_All	ICQS01000271
CL13.Contig9_All	ICQS01000272
CL13.Contig10_All	ICQS01000273
CL13.Contig11_All	ICQS01000274
CL13.Contig12_All	ICQS01000275
CL13.Contig14_All	ICQS01000276
CL13.Contig15_All	ICQS01000277
CL13.Contig16_All	ICQS01000278
CL13.Contig17_All	ICQS01000279
CL13.Contig18_All	ICQS01000280
CL13.Contig19_All	ICQS01000281
CL13.Contig21_All	ICQS01000282
CL13.Contig22_All	ICQS01000283
CL13.Contig23_All	ICQS01000284
CL13.Contig24_All	ICQS01000285
CL13.Contig25_All	ICQS01000286
CL13.Contig26_All	ICQS01000287
CL13.Contig27_All	ICQS01000288
CL13.Contig28_All	ICQS01000289
CL13.Contig29_All	ICQS01000290
CL13.Contig30_All	ICQS01000291
CL13.Contig32_All	ICQS01000293
CL13.Contig33_All	ICQS01000294
CL13.Contig34_All	ICQS01000295
CL14.Contig1_All	ICQS01000296
CL16.Contig2_All	ICQS01000302
CL16.Contig3_All	ICQS01000303
CL18.Contig1_All	ICQS01000308
CL18.Contig2_All	ICQS01000309
CL19.Contig1_All	ICQS01000310
CL19.Contig2_All	ICQS01000311
CL22.Contig1_All	ICQS01000318
CL22.Contig2_All	ICQS01000319
CL22.Contig3_All	ICQS01000320
CL22.Contig4_All	ICQS01000321
CL22.Contig5_All	ICQS01000322
CL22.Contig6_All	ICQS01000323
CL22.Contig7_All	ICQS01000324
CL22.Contig8_All	ICQS01000325
CL22.Contig9_All	ICQS01000326
CL22.Contig10_All	ICQS01000327
CL22.Contig11_All	ICQS01000328
CL22.Contig13_All	ICQS01000329
CL22.Contig14_All	ICQS01000330
CL23.Contig1_All	ICQS01000331
CL23.Contig2_All	ICQS01000332
CL23.Contig3_All	ICQS01000333
CL23.Contig8_All	ICQS01000334
CL25.Contig1_All	ICQS01000337
CL25.Contig2_All	ICQS01000338
CL26.Contig1_All	ICQS01000340
CL26.Contig2_All	ICQS01000341
CL27.Contig1_All	ICQS01000342
CL27.Contig2_All	ICQS01000343
CL27.Contig4_All	ICQS01000344
CL27.Contig5_All	ICQS01000345
CL27.Contig8_All	ICQS01000347
CL27.Contig9_All	ICQS01000348
CL28.Contig1_All	ICQS01000349
CL28.Contig2_All	ICQS01000350
CL29.Contig1_All	ICQS01000351
CL29.Contig2_All	ICQS01000352
CL29.Contig3_All	ICQS01000353
CL29.Contig4_All	ICQS01000354
CL29.Contig5_All	ICQS01000355
CL29.Contig6_All	ICQS01000356
CL29.Contig7_All	ICQS01000357
CL29.Contig8_All	ICQS01000358
CL29.Contig9_All	ICQS01000359
CL29.Contig10_All	ICQS01000360
CL29.Contig12_All	ICQS01000361
CL29.Contig13_All	ICQS01000362
CL29.Contig14_All	ICQS01000363
CL29.Contig15_All	ICQS01000364
CL29.Contig16_All	ICQS01000365
CL29.Contig17_All	ICQS01000366
CL29.Contig18_All	ICQS01000367
CL29.Contig19_All	ICQS01000368
CL29.Contig20_All	ICQS01000369
CL29.Contig21_All	ICQS01000370
CL30.Contig1_All	ICQS01000371
CL30.Contig2_All	ICQS01000372
CL30.Contig3_All	ICQS01000373
CL30.Contig4_All	ICQS01000374
CL30.Contig5_All	ICQS01000375
CL30.Contig6_All	ICQS01000376
CL30.Contig7_All	ICQS01000377
CL30.Contig8_All	ICQS01000378
CL32.Contig1_All	ICQS01000382
CL32.Contig3_All	ICQS01000384
CL33.Contig1_All	ICQS01000385
CL33.Contig2_All	ICQS01000386
CL33.Contig3_All	ICQS01000387
CL33.Contig4_All	ICQS01000388
CL34.Contig1_All	ICQS01000389
CL34.Contig2_All	ICQS01000390
CL35.Contig1_All	ICQS01000391
CL35.Contig2_All	ICQS01000392
CL36.Contig1_All	ICQS01000395
CL37.Contig1_All	ICQS01000397
CL37.Contig2_All	ICQS01000398
CL38.Contig1_All	ICQS01000399
CL38.Contig2_All	ICQS01000400
CL38.Contig3_All	ICQS01000401
CL38.Contig4_All	ICQS01000402
CL38.Contig5_All	ICQS01000403
CL38.Contig6_All	ICQS01000404
CL38.Contig7_All	ICQS01000405
CL38.Contig8_All	ICQS01000406
CL38.Contig9_All	ICQS01000407
CL38.Contig10_All	ICQS01000408
CL39.Contig1_All	ICQS01000409
CL39.Contig2_All	ICQS01000410
CL39.Contig3_All	ICQS01000411
CL39.Contig5_All	ICQS01000412
CL39.Contig6_All	ICQS01000413
CL39.Contig7_All	ICQS01000414
CL40.Contig1_All	ICQS01000415
CL40.Contig2_All	ICQS01000416
CL41.Contig1_All	ICQS01000417
CL41.Contig2_All	ICQS01000418
CL41.Contig3_All	ICQS01000419
CL41.Contig4_All	ICQS01000420
CL42.Contig1_All	ICQS01000421
CL42.Contig2_All	ICQS01000422
CL42.Contig3_All	ICQS01000423
CL43.Contig1_All	ICQS01000424
CL43.Contig2_All	ICQS01000425
CL43.Contig3_All	ICQS01000426
CL43.Contig4_All	ICQS01000427
CL43.Contig5_All	ICQS01000428
CL43.Contig8_All	ICQS01000430
CL43.Contig9_All	ICQS01000431
CL43.Contig10_All	ICQS01000432
CL44.Contig1_All	ICQS01000435
CL44.Contig2_All	ICQS01000436
CL45.Contig1_All	ICQS01000437
CL45.Contig2_All	ICQS01000438
CL45.Contig4_All	ICQS01000440
CL45.Contig5_All	ICQS01000441
CL45.Contig7_All	ICQS01000442
CL45.Contig8_All	ICQS01000443
CL45.Contig9_All	ICQS01000444
CL45.Contig10_All	ICQS01000445
CL45.Contig11_All	ICQS01000446
CL45.Contig12_All	ICQS01000447
CL45.Contig13_All	ICQS01000448
CL45.Contig14_All	ICQS01000449
CL45.Contig15_All	ICQS01000450
CL45.Contig16_All	ICQS01000451
CL45.Contig17_All	ICQS01000452
CL45.Contig18_All	ICQS01000453
CL45.Contig19_All	ICQS01000454
CL45.Contig20_All	ICQS01000455
CL45.Contig21_All	ICQS01000456
CL45.Contig23_All	ICQS01000457
CL45.Contig24_All	ICQS01000458
CL45.Contig25_All	ICQS01000459
CL45.Contig27_All	ICQS01000460
CL45.Contig30_All	ICQS01000461
CL45.Contig31_All	ICQS01000462
CL45.Contig32_All	ICQS01000463
CL45.Contig33_All	ICQS01000464
CL45.Contig34_All	ICQS01000465
CL45.Contig35_All	ICQS01000466
CL45.Contig36_All	ICQS01000467
CL45.Contig39_All	ICQS01000469
CL45.Contig40_All	ICQS01000470
CL45.Contig41_All	ICQS01000471
CL45.Contig44_All	ICQS01000474
CL45.Contig45_All	ICQS01000475
CL45.Contig46_All	ICQS01000476
CL45.Contig47_All	ICQS01000477
CL45.Contig48_All	ICQS01000478
CL45.Contig49_All	ICQS01000479
CL45.Contig50_All	ICQS01000480
CL45.Contig51_All	ICQS01000481
CL45.Contig52_All	ICQS01000482
CL45.Contig53_All	ICQS01000483
CL45.Contig54_All	ICQS01000484
CL45.Contig55_All	ICQS01000485
CL46.Contig1_All	ICQS01000488
CL47.Contig1_All	ICQS01000492
CL47.Contig2_All	ICQS01000493
CL47.Contig3_All	ICQS01000494
CL47.Contig4_All	ICQS01000495
CL47.Contig5_All	ICQS01000496
CL47.Contig6_All	ICQS01000497
CL47.Contig7_All	ICQS01000498
CL47.Contig8_All	ICQS01000499
CL47.Contig9_All	ICQS01000500
CL47.Contig10_All	ICQS01000501
CL47.Contig11_All	ICQS01000502
CL47.Contig12_All	ICQS01000503
CL47.Contig13_All	ICQS01000504
CL47.Contig14_All	ICQS01000505
CL47.Contig15_All	ICQS01000506
CL47.Contig16_All	ICQS01000507
CL47.Contig17_All	ICQS01000508
CL47.Contig18_All	ICQS01000509
CL47.Contig19_All	ICQS01000510
CL47.Contig20_All	ICQS01000511
CL47.Contig21_All	ICQS01000512
CL47.Contig22_All	ICQS01000513
CL47.Contig23_All	ICQS01000514
CL47.Contig24_All	ICQS01000515
CL47.Contig25_All	ICQS01000516
CL47.Contig26_All	ICQS01000517
CL47.Contig27_All	ICQS01000518
CL47.Contig28_All	ICQS01000519
CL47.Contig29_All	ICQS01000520
CL47.Contig30_All	ICQS01000521
CL47.Contig31_All	ICQS01000522
CL47.Contig32_All	ICQS01000523
CL47.Contig33_All	ICQS01000524
CL47.Contig34_All	ICQS01000525
CL47.Contig35_All	ICQS01000526
CL47.Contig36_All	ICQS01000527
CL47.Contig37_All	ICQS01000528
CL47.Contig38_All	ICQS01000529
CL47.Contig39_All	ICQS01000530
CL47.Contig40_All	ICQS01000531
CL47.Contig41_All	ICQS01000532
CL47.Contig42_All	ICQS01000533
CL47.Contig43_All	ICQS01000534
CL47.Contig44_All	ICQS01000535
CL47.Contig45_All	ICQS01000536
CL47.Contig46_All	ICQS01000537
CL47.Contig47_All	ICQS01000538
CL47.Contig48_All	ICQS01000539
CL47.Contig49_All	ICQS01000540
CL47.Contig51_All	ICQS01000541
CL47.Contig52_All	ICQS01000542
CL47.Contig53_All	ICQS01000543
CL47.Contig54_All	ICQS01000544
CL47.Contig55_All	ICQS01000545
CL47.Contig56_All	ICQS01000546
CL47.Contig57_All	ICQS01000547
CL47.Contig58_All	ICQS01000548
CL47.Contig59_All	ICQS01000549
CL47.Contig60_All	ICQS01000550
CL47.Contig61_All	ICQS01000551
CL47.Contig63_All	ICQS01000552
CL47.Contig64_All	ICQS01000553
CL47.Contig65_All	ICQS01000554
CL47.Contig68_All	ICQS01000555
CL47.Contig69_All	ICQS01000556
CL47.Contig70_All	ICQS01000557
CL47.Contig71_All	ICQS01000558
CL47.Contig72_All	ICQS01000559
CL47.Contig73_All	ICQS01000560
CL47.Contig74_All	ICQS01000561
CL47.Contig75_All	ICQS01000562
CL47.Contig76_All	ICQS01000563
CL47.Contig78_All	ICQS01000564
CL47.Contig80_All	ICQS01000566
CL47.Contig81_All	ICQS01000567
CL47.Contig82_All	ICQS01000568
CL47.Contig83_All	ICQS01000569
CL47.Contig84_All	ICQS01000570
CL47.Contig85_All	ICQS01000571
CL47.Contig86_All	ICQS01000572
CL47.Contig87_All	ICQS01000573
CL47.Contig90_All	ICQS01000576
CL47.Contig91_All	ICQS01000577
CL48.Contig3_All	ICQS01000578
CL49.Contig3_All	ICQS01000581
CL52.Contig1_All	ICQS01000586
CL52.Contig2_All	ICQS01000587
CL52.Contig3_All	ICQS01000588
CL52.Contig4_All	ICQS01000589
CL52.Contig5_All	ICQS01000590
CL52.Contig6_All	ICQS01000591
CL52.Contig7_All	ICQS01000592
CL52.Contig8_All	ICQS01000593
CL52.Contig9_All	ICQS01000594
CL52.Contig10_All	ICQS01000595
CL52.Contig11_All	ICQS01000596
CL52.Contig12_All	ICQS01000597
CL52.Contig14_All	ICQS01000598
CL53.Contig1_All	ICQS01000599
CL53.Contig2_All	ICQS01000600
CL55.Contig1_All	ICQS01000604
CL55.Contig2_All	ICQS01000605
CL57.Contig1_All	ICQS01000615
CL57.Contig2_All	ICQS01000616
CL59.Contig1_All	ICQS01000625
CL59.Contig2_All	ICQS01000626
CL59.Contig3_All	ICQS01000627
CL59.Contig4_All	ICQS01000628
CL60.Contig3_All	ICQS01000630
CL63.Contig1_All	ICQS01000638
CL63.Contig3_All	ICQS01000639
CL63.Contig6_All	ICQS01000640
CL63.Contig7_All	ICQS01000641
CL63.Contig8_All	ICQS01000642
CL63.Contig9_All	ICQS01000643
CL63.Contig10_All	ICQS01000644
CL63.Contig11_All	ICQS01000645
CL63.Contig14_All	ICQS01000646
CL63.Contig15_All	ICQS01000647
CL68.Contig1_All	ICQS01000660
CL68.Contig2_All	ICQS01000661
CL68.Contig3_All	ICQS01000662
CL68.Contig4_All	ICQS01000663
CL68.Contig5_All	ICQS01000664
CL68.Contig6_All	ICQS01000665
CL72.Contig1_All	ICQS01000672
CL73.Contig3_All	ICQS01000675
CL73.Contig4_All	ICQS01000676
CL73.Contig5_All	ICQS01000677
CL73.Contig6_All	ICQS01000678
CL73.Contig9_All	ICQS01000681
CL73.Contig11_All	ICQS01000683
CL73.Contig12_All	ICQS01000684
CL73.Contig16_All	ICQS01000688
CL74.Contig1_All	ICQS01000691
CL74.Contig2_All	ICQS01000692
CL74.Contig3_All	ICQS01000693
CL74.Contig4_All	ICQS01000694
CL74.Contig5_All	ICQS01000695
CL74.Contig6_All	ICQS01000696
CL74.Contig7_All	ICQS01000697
CL74.Contig8_All	ICQS01000698
CL74.Contig9_All	ICQS01000699
CL74.Contig10_All	ICQS01000700
CL74.Contig11_All	ICQS01000701
CL74.Contig12_All	ICQS01000702
CL74.Contig13_All	ICQS01000703
CL76.Contig2_All	ICQS01000707
CL77.Contig1_All	ICQS01000708
CL78.Contig4_All	ICQS01000717
CL80.Contig1_All	ICQS01000726
CL82.Contig2_All	ICQS01000730
CL82.Contig3_All	ICQS01000731
CL82.Contig4_All	ICQS01000732
CL82.Contig5_All	ICQS01000733
CL83.Contig1_All	ICQS01000734
CL83.Contig3_All	ICQS01000735
CL83.Contig4_All	ICQS01000736
CL85.Contig1_All	ICQS01000739
CL85.Contig3_All	ICQS01000740
CL85.Contig4_All	ICQS01000741
CL85.Contig5_All	ICQS01000742
CL86.Contig1_All	ICQS01000743
CL86.Contig2_All	ICQS01000744
CL86.Contig3_All	ICQS01000745
CL86.Contig4_All	ICQS01000746
CL86.Contig5_All	ICQS01000747
CL86.Contig6_All	ICQS01000748
CL86.Contig7_All	ICQS01000749
CL86.Contig8_All	ICQS01000750
CL86.Contig9_All	ICQS01000751
CL86.Contig10_All	ICQS01000752
CL86.Contig11_All	ICQS01000753
CL86.Contig12_All	ICQS01000754
CL86.Contig13_All	ICQS01000755
CL87.Contig1_All	ICQS01000756
CL88.Contig1_All	ICQS01000759
CL88.Contig2_All	ICQS01000760
CL88.Contig3_All	ICQS01000761
CL88.Contig4_All	ICQS01000762
CL90.Contig1_All	ICQS01000765
CL90.Contig2_All	ICQS01000766
CL90.Contig3_All	ICQS01000767
CL90.Contig4_All	ICQS01000768
CL91.Contig1_All	ICQS01000771
CL91.Contig2_All	ICQS01000772
CL91.Contig3_All	ICQS01000773
CL91.Contig4_All	ICQS01000774
CL94.Contig1_All	ICQS01000779
CL94.Contig2_All	ICQS01000780
CL94.Contig3_All	ICQS01000781
CL94.Contig4_All	ICQS01000782
CL94.Contig5_All	ICQS01000783
CL94.Contig6_All	ICQS01000784
CL94.Contig7_All	ICQS01000785
CL94.Contig8_All	ICQS01000786
CL94.Contig9_All	ICQS01000787
CL94.Contig10_All	ICQS01000788
CL94.Contig11_All	ICQS01000789
CL94.Contig12_All	ICQS01000790
CL94.Contig13_All	ICQS01000791
CL94.Contig14_All	ICQS01000792
CL94.Contig15_All	ICQS01000793
CL94.Contig16_All	ICQS01000794
CL94.Contig17_All	ICQS01000795
CL94.Contig18_All	ICQS01000796
CL94.Contig19_All	ICQS01000797
CL94.Contig20_All	ICQS01000798
CL94.Contig21_All	ICQS01000799
CL94.Contig22_All	ICQS01000800
CL94.Contig23_All	ICQS01000801
CL94.Contig24_All	ICQS01000802
CL94.Contig25_All	ICQS01000803
CL94.Contig27_All	ICQS01000805
CL94.Contig28_All	ICQS01000806
CL94.Contig29_All	ICQS01000807
CL94.Contig31_All	ICQS01000809
CL94.Contig32_All	ICQS01000810
CL94.Contig33_All	ICQS01000811
CL94.Contig34_All	ICQS01000812
CL94.Contig35_All	ICQS01000813
CL95.Contig1_All	ICQS01000814
CL95.Contig2_All	ICQS01000815
CL95.Contig3_All	ICQS01000816
CL95.Contig4_All	ICQS01000817
CL95.Contig5_All	ICQS01000818
CL95.Contig6_All	ICQS01000819
CL98.Contig1_All	ICQS01000825
CL98.Contig3_All	ICQS01000826
CL98.Contig4_All	ICQS01000827
CL99.Contig3_All	ICQS01000829
CL102.Contig1_All	ICQS01000840
CL103.Contig2_All	ICQS01000843
CL104.Contig1_All	ICQS01000844
CL104.Contig2_All	ICQS01000845
CL104.Contig3_All	ICQS01000846
CL104.Contig4_All	ICQS01000847
CL104.Contig5_All	ICQS01000848
CL104.Contig6_All	ICQS01000849
CL104.Contig7_All	ICQS01000850
CL104.Contig8_All	ICQS01000851
CL104.Contig9_All	ICQS01000852
CL104.Contig10_All	ICQS01000853
CL104.Contig11_All	ICQS01000854
CL104.Contig12_All	ICQS01000855
CL105.Contig1_All	ICQS01000857
CL105.Contig2_All	ICQS01000858
CL105.Contig3_All	ICQS01000859
CL105.Contig4_All	ICQS01000860
CL105.Contig5_All	ICQS01000861
CL105.Contig7_All	ICQS01000862
CL106.Contig1_All	ICQS01000863
CL106.Contig2_All	ICQS01000864
CL108.Contig1_All	ICQS01000867
CL108.Contig2_All	ICQS01000868
CL108.Contig3_All	ICQS01000869
CL108.Contig4_All	ICQS01000870
CL108.Contig5_All	ICQS01000871
CL108.Contig6_All	ICQS01000872
CL108.Contig7_All	ICQS01000873
CL108.Contig8_All	ICQS01000874
CL109.Contig1_All	ICQS01000875
CL109.Contig2_All	ICQS01000876
CL110.Contig2_All	ICQS01000878
CL110.Contig4_All	ICQS01000879
CL110.Contig5_All	ICQS01000880
CL110.Contig7_All	ICQS01000881
CL110.Contig8_All	ICQS01000882
CL110.Contig11_All	ICQS01000883
CL110.Contig12_All	ICQS01000884
CL110.Contig13_All	ICQS01000885
CL111.Contig2_All	ICQS01000887
CL111.Contig3_All	ICQS01000888
CL111.Contig4_All	ICQS01000889
CL111.Contig5_All	ICQS01000890
CL111.Contig6_All	ICQS01000891
CL111.Contig10_All	ICQS01000895
CL111.Contig14_All	ICQS01000899
CL111.Contig15_All	ICQS01000900
CL112.Contig1_All	ICQS01000902
CL112.Contig2_All	ICQS01000903
CL112.Contig3_All	ICQS01000904
CL112.Contig4_All	ICQS01000905
CL113.Contig1_All	ICQS01000907
CL113.Contig3_All	ICQS01000908
CL113.Contig4_All	ICQS01000909
CL113.Contig5_All	ICQS01000910
CL115.Contig1_All	ICQS01000913
CL115.Contig2_All	ICQS01000914
CL116.Contig1_All	ICQS01000916
CL116.Contig2_All	ICQS01000917
CL116.Contig3_All	ICQS01000918
CL116.Contig4_All	ICQS01000919
CL117.Contig2_All	ICQS01000921
CL120.Contig1_All	ICQS01000928
CL120.Contig2_All	ICQS01000929
CL120.Contig3_All	ICQS01000930
CL120.Contig4_All	ICQS01000931
CL120.Contig6_All	ICQS01000933
CL120.Contig7_All	ICQS01000934
CL122.Contig1_All	ICQS01000937
CL122.Contig3_All	ICQS01000939
CL122.Contig4_All	ICQS01000940
CL122.Contig5_All	ICQS01000941
CL122.Contig7_All	ICQS01000943
CL123.Contig1_All	ICQS01000944
CL123.Contig2_All	ICQS01000945
CL125.Contig1_All	ICQS01000948
CL125.Contig2_All	ICQS01000949
CL125.Contig3_All	ICQS01000950
CL125.Contig4_All	ICQS01000951
CL126.Contig1_All	ICQS01000952
CL126.Contig2_All	ICQS01000953
CL126.Contig3_All	ICQS01000954
CL126.Contig4_All	ICQS01000955
CL126.Contig5_All	ICQS01000956
CL126.Contig6_All	ICQS01000957
CL127.Contig2_All	ICQS01000959
CL128.Contig1_All	ICQS01000960
CL128.Contig2_All	ICQS01000961
CL128.Contig3_All	ICQS01000962
CL128.Contig4_All	ICQS01000963
CL128.Contig5_All	ICQS01000964
CL128.Contig6_All	ICQS01000965
CL128.Contig7_All	ICQS01000966
CL128.Contig8_All	ICQS01000967
CL128.Contig9_All	ICQS01000968
CL128.Contig10_All	ICQS01000969
CL128.Contig11_All	ICQS01000970
CL128.Contig13_All	ICQS01000971
CL128.Contig14_All	ICQS01000972
CL128.Contig15_All	ICQS01000973
CL128.Contig16_All	ICQS01000974
CL128.Contig18_All	ICQS01000975
CL128.Contig19_All	ICQS01000976
CL128.Contig20_All	ICQS01000977
CL128.Contig21_All	ICQS01000978
CL128.Contig22_All	ICQS01000979
CL128.Contig23_All	ICQS01000980
CL128.Contig25_All	ICQS01000981
CL128.Contig26_All	ICQS01000982
CL128.Contig28_All	ICQS01000983
CL128.Contig29_All	ICQS01000984
CL128.Contig30_All	ICQS01000985
CL128.Contig31_All	ICQS01000986
CL128.Contig32_All	ICQS01000987
CL128.Contig33_All	ICQS01000988
CL128.Contig34_All	ICQS01000989
CL128.Contig35_All	ICQS01000990
CL128.Contig36_All	ICQS01000991
CL128.Contig38_All	ICQS01000993
CL128.Contig39_All	ICQS01000994
CL128.Contig40_All	ICQS01000995
CL128.Contig41_All	ICQS01000996
CL128.Contig42_All	ICQS01000997
CL128.Contig43_All	ICQS01000998
CL128.Contig44_All	ICQS01000999
CL128.Contig45_All	ICQS01001000
CL128.Contig46_All	ICQS01001001
CL128.Contig47_All	ICQS01001002
CL128.Contig48_All	ICQS01001003
CL128.Contig49_All	ICQS01001004
CL128.Contig50_All	ICQS01001005
CL128.Contig51_All	ICQS01001006
CL128.Contig52_All	ICQS01001007
CL128.Contig53_All	ICQS01001008
CL128.Contig54_All	ICQS01001009
CL128.Contig55_All	ICQS01001010
CL128.Contig56_All	ICQS01001011
CL128.Contig57_All	ICQS01001012
CL128.Contig58_All	ICQS01001013
CL128.Contig59_All	ICQS01001014
CL128.Contig60_All	ICQS01001015
CL128.Contig61_All	ICQS01001016
CL128.Contig62_All	ICQS01001017
CL128.Contig63_All	ICQS01001018
CL128.Contig64_All	ICQS01001019
CL128.Contig65_All	ICQS01001020
CL128.Contig66_All	ICQS01001021
CL128.Contig67_All	ICQS01001022
CL128.Contig68_All	ICQS01001023
CL128.Contig69_All	ICQS01001024
CL128.Contig70_All	ICQS01001025
CL128.Contig71_All	ICQS01001026
CL128.Contig72_All	ICQS01001027
CL128.Contig73_All	ICQS01001028
CL128.Contig75_All	ICQS01001029
CL128.Contig76_All	ICQS01001030
CL128.Contig77_All	ICQS01001031
CL128.Contig78_All	ICQS01001032
CL128.Contig79_All	ICQS01001033
CL128.Contig80_All	ICQS01001034
CL128.Contig81_All	ICQS01001035
CL128.Contig82_All	ICQS01001036
CL128.Contig83_All	ICQS01001037
CL128.Contig84_All	ICQS01001038
CL128.Contig85_All	ICQS01001039
CL128.Contig86_All	ICQS01001040
CL128.Contig87_All	ICQS01001041
CL128.Contig88_All	ICQS01001042
CL128.Contig89_All	ICQS01001043
CL128.Contig91_All	ICQS01001044
CL128.Contig92_All	ICQS01001045
CL128.Contig93_All	ICQS01001046
CL128.Contig94_All	ICQS01001047
CL128.Contig95_All	ICQS01001048
CL128.Contig97_All	ICQS01001049
CL128.Contig98_All	ICQS01001050
CL128.Contig99_All	ICQS01001051
CL128.Contig100_All	ICQS01001052
CL128.Contig101_All	ICQS01001053
CL128.Contig102_All	ICQS01001054
CL128.Contig103_All	ICQS01001055
CL128.Contig105_All	ICQS01001056
CL128.Contig106_All	ICQS01001057
CL128.Contig107_All	ICQS01001058
CL128.Contig108_All	ICQS01001059
CL128.Contig109_All	ICQS01001060
CL128.Contig110_All	ICQS01001061
CL128.Contig111_All	ICQS01001062
CL128.Contig112_All	ICQS01001063
CL128.Contig113_All	ICQS01001064
CL128.Contig114_All	ICQS01001065
CL128.Contig116_All	ICQS01001066
CL128.Contig117_All	ICQS01001067
CL128.Contig118_All	ICQS01001068
CL128.Contig119_All	ICQS01001069
CL128.Contig120_All	ICQS01001070
CL128.Contig122_All	ICQS01001072
CL128.Contig125_All	ICQS01001075
CL128.Contig126_All	ICQS01001076
CL128.Contig127_All	ICQS01001077
CL128.Contig129_All	ICQS01001078
CL128.Contig130_All	ICQS01001079
CL128.Contig132_All	ICQS01001081
CL128.Contig133_All	ICQS01001082
CL128.Contig136_All	ICQS01001085
CL128.Contig138_All	ICQS01001087
CL128.Contig140_All	ICQS01001089
CL128.Contig141_All	ICQS01001090
CL128.Contig142_All	ICQS01001091
CL128.Contig144_All	ICQS01001093
CL128.Contig145_All	ICQS01001094
CL128.Contig149_All	ICQS01001098
CL128.Contig150_All	ICQS01001099
CL128.Contig151_All	ICQS01001100
CL128.Contig152_All	ICQS01001101
CL128.Contig153_All	ICQS01001102
CL128.Contig154_All	ICQS01001103
CL129.Contig1_All	ICQS01001104
CL130.Contig1_All	ICQS01001107
CL130.Contig2_All	ICQS01001108
CL130.Contig3_All	ICQS01001109
CL130.Contig4_All	ICQS01001110
CL131.Contig2_All	ICQS01001111
CL131.Contig3_All	ICQS01001112
CL131.Contig4_All	ICQS01001113
CL131.Contig5_All	ICQS01001114
CL131.Contig6_All	ICQS01001115
CL131.Contig7_All	ICQS01001116
CL131.Contig8_All	ICQS01001117
CL131.Contig9_All	ICQS01001118
CL131.Contig10_All	ICQS01001119
CL131.Contig11_All	ICQS01001120
CL131.Contig12_All	ICQS01001121
CL133.Contig1_All	ICQS01001125
CL133.Contig2_All	ICQS01001126
CL133.Contig3_All	ICQS01001127
CL133.Contig4_All	ICQS01001128
CL133.Contig5_All	ICQS01001129
CL133.Contig7_All	ICQS01001131
CL133.Contig9_All	ICQS01001133
CL134.Contig2_All	ICQS01001136
CL135.Contig1_All	ICQS01001137
CL138.Contig1_All	ICQS01001143
CL138.Contig4_All	ICQS01001146
CL139.Contig1_All	ICQS01001147
CL139.Contig2_All	ICQS01001148
CL139.Contig3_All	ICQS01001149
CL140.Contig1_All	ICQS01001150
CL140.Contig2_All	ICQS01001151
CL140.Contig3_All	ICQS01001152
CL141.Contig2_All	ICQS01001154
CL141.Contig3_All	ICQS01001155
CL142.Contig2_All	ICQS01001156
CL144.Contig2_All	ICQS01001161
CL147.Contig1_All	ICQS01001167
CL147.Contig2_All	ICQS01001168
CL148.Contig1_All	ICQS01001169
CL148.Contig2_All	ICQS01001170
CL149.Contig1_All	ICQS01001171
CL150.Contig1_All	ICQS01001173
CL152.Contig1_All	ICQS01001179
CL154.Contig2_All	ICQS01001198
CL155.Contig1_All	ICQS01001199
CL155.Contig2_All	ICQS01001200
CL157.Contig1_All	ICQS01001203
CL157.Contig4_All	ICQS01001206
CL158.Contig1_All	ICQS01001207
CL158.Contig2_All	ICQS01001208
CL159.Contig2_All	ICQS01001210
CL162.Contig1_All	ICQS01001216
CL162.Contig2_All	ICQS01001217
CL162.Contig3_All	ICQS01001218
CL162.Contig4_All	ICQS01001219
CL162.Contig5_All	ICQS01001220
CL162.Contig6_All	ICQS01001221
CL162.Contig7_All	ICQS01001222
CL162.Contig10_All	ICQS01001223
CL162.Contig11_All	ICQS01001224
CL162.Contig12_All	ICQS01001225
CL162.Contig13_All	ICQS01001226
CL163.Contig1_All	ICQS01001227
CL163.Contig2_All	ICQS01001228
CL163.Contig3_All	ICQS01001229
CL165.Contig1_All	ICQS01001232
CL165.Contig3_All	ICQS01001233
CL165.Contig4_All	ICQS01001234
CL165.Contig5_All	ICQS01001235
CL166.Contig1_All	ICQS01001236
CL167.Contig1_All	ICQS01001238
CL167.Contig2_All	ICQS01001239
CL167.Contig3_All	ICQS01001240
CL168.Contig1_All	ICQS01001241
CL168.Contig3_All	ICQS01001242
CL168.Contig6_All	ICQS01001243
CL168.Contig7_All	ICQS01001244
CL168.Contig8_All	ICQS01001245
CL168.Contig9_All	ICQS01001246
CL168.Contig10_All	ICQS01001247
CL168.Contig11_All	ICQS01001248
CL168.Contig12_All	ICQS01001249
CL168.Contig13_All	ICQS01001250
CL168.Contig14_All	ICQS01001251
CL168.Contig16_All	ICQS01001252
CL168.Contig17_All	ICQS01001253
CL168.Contig18_All	ICQS01001254
CL168.Contig20_All	ICQS01001255
CL168.Contig22_All	ICQS01001256
CL172.Contig1_All	ICQS01001264
CL172.Contig2_All	ICQS01001265
CL172.Contig3_All	ICQS01001266
CL172.Contig6_All	ICQS01001269
CL172.Contig7_All	ICQS01001270
CL172.Contig9_All	ICQS01001272
CL172.Contig10_All	ICQS01001273
CL172.Contig11_All	ICQS01001274
CL172.Contig14_All	ICQS01001277
CL174.Contig1_All	ICQS01001280
CL174.Contig2_All	ICQS01001281
CL174.Contig3_All	ICQS01001282
CL174.Contig4_All	ICQS01001283
CL174.Contig5_All	ICQS01001284
CL174.Contig6_All	ICQS01001285
CL174.Contig7_All	ICQS01001286
CL174.Contig8_All	ICQS01001287
CL174.Contig9_All	ICQS01001288
CL174.Contig10_All	ICQS01001289
CL174.Contig12_All	ICQS01001290
CL174.Contig13_All	ICQS01001291
CL174.Contig14_All	ICQS01001292
CL174.Contig16_All	ICQS01001293
CL174.Contig17_All	ICQS01001294
CL174.Contig18_All	ICQS01001295
CL174.Contig19_All	ICQS01001296
CL175.Contig1_All	ICQS01001297
CL176.Contig1_All	ICQS01001302
CL176.Contig2_All	ICQS01001303
CL176.Contig3_All	ICQS01001304
CL176.Contig4_All	ICQS01001305
CL176.Contig5_All	ICQS01001306
CL176.Contig6_All	ICQS01001307
CL176.Contig7_All	ICQS01001308
CL176.Contig8_All	ICQS01001309
CL176.Contig9_All	ICQS01001310
CL176.Contig10_All	ICQS01001311
CL176.Contig11_All	ICQS01001312
CL176.Contig12_All	ICQS01001313
CL176.Contig13_All	ICQS01001314
CL176.Contig14_All	ICQS01001315
CL176.Contig16_All	ICQS01001317
CL176.Contig17_All	ICQS01001318
CL176.Contig18_All	ICQS01001319
CL176.Contig19_All	ICQS01001320
CL176.Contig20_All	ICQS01001321
CL176.Contig21_All	ICQS01001322
CL176.Contig22_All	ICQS01001323
CL176.Contig24_All	ICQS01001325
CL176.Contig25_All	ICQS01001326
CL176.Contig26_All	ICQS01001327
CL176.Contig27_All	ICQS01001328
CL176.Contig28_All	ICQS01001329
CL177.Contig1_All	ICQS01001331
CL178.Contig1_All	ICQS01001333
CL180.Contig2_All	ICQS01001338
CL181.Contig3_All	ICQS01001341
CL182.Contig3_All	ICQS01001344
CL185.Contig1_All	ICQS01001350
CL185.Contig2_All	ICQS01001351
CL188.Contig1_All	ICQS01001357
CL189.Contig2_All	ICQS01001360
CL189.Contig3_All	ICQS01001361
CL190.Contig1_All	ICQS01001362
CL190.Contig2_All	ICQS01001363
CL190.Contig3_All	ICQS01001364
CL191.Contig1_All	ICQS01001366
CL191.Contig2_All	ICQS01001367
CL191.Contig3_All	ICQS01001368
CL191.Contig4_All	ICQS01001369
CL191.Contig5_All	ICQS01001370
CL191.Contig6_All	ICQS01001371
CL191.Contig7_All	ICQS01001372
CL191.Contig8_All	ICQS01001373
CL191.Contig9_All	ICQS01001374
CL191.Contig10_All	ICQS01001375
CL191.Contig11_All	ICQS01001376
CL191.Contig12_All	ICQS01001377
CL191.Contig14_All	ICQS01001379
CL191.Contig15_All	ICQS01001380
CL191.Contig16_All	ICQS01001381
CL191.Contig17_All	ICQS01001382
CL195.Contig1_All	ICQS01001391
CL195.Contig2_All	ICQS01001392
CL195.Contig3_All	ICQS01001393
CL195.Contig5_All	ICQS01001395
CL195.Contig6_All	ICQS01001396
CL195.Contig7_All	ICQS01001397
CL195.Contig8_All	ICQS01001398
CL195.Contig12_All	ICQS01001402
CL195.Contig13_All	ICQS01001403
CL195.Contig14_All	ICQS01001404
CL196.Contig1_All	ICQS01001408
CL196.Contig2_All	ICQS01001409
CL196.Contig3_All	ICQS01001410
CL196.Contig4_All	ICQS01001411
CL198.Contig1_All	ICQS01001415
CL198.Contig3_All	ICQS01001416
CL198.Contig5_All	ICQS01001417
CL198.Contig6_All	ICQS01001418
CL198.Contig7_All	ICQS01001419
CL198.Contig8_All	ICQS01001420
CL198.Contig9_All	ICQS01001421
CL198.Contig10_All	ICQS01001422
CL198.Contig11_All	ICQS01001423
CL198.Contig12_All	ICQS01001424
CL198.Contig13_All	ICQS01001425
CL198.Contig14_All	ICQS01001426
CL198.Contig15_All	ICQS01001427
CL198.Contig16_All	ICQS01001428
CL198.Contig17_All	ICQS01001429
CL198.Contig18_All	ICQS01001430
CL198.Contig19_All	ICQS01001431
CL198.Contig20_All	ICQS01001432
CL198.Contig21_All	ICQS01001433
CL198.Contig22_All	ICQS01001434
CL198.Contig23_All	ICQS01001435
CL198.Contig24_All	ICQS01001436
CL198.Contig25_All	ICQS01001437
CL198.Contig26_All	ICQS01001438
CL198.Contig27_All	ICQS01001439
CL198.Contig30_All	ICQS01001440
CL198.Contig31_All	ICQS01001441
CL198.Contig32_All	ICQS01001442
CL198.Contig33_All	ICQS01001443
CL198.Contig34_All	ICQS01001444
CL198.Contig35_All	ICQS01001445
CL198.Contig36_All	ICQS01001446
CL198.Contig37_All	ICQS01001447
CL198.Contig38_All	ICQS01001448
CL198.Contig39_All	ICQS01001449
CL198.Contig40_All	ICQS01001450
CL198.Contig41_All	ICQS01001451
CL198.Contig42_All	ICQS01001452
CL198.Contig43_All	ICQS01001453
CL198.Contig44_All	ICQS01001454
CL198.Contig45_All	ICQS01001455
CL198.Contig46_All	ICQS01001456
CL198.Contig47_All	ICQS01001457
CL198.Contig48_All	ICQS01001458
CL198.Contig49_All	ICQS01001459
CL198.Contig51_All	ICQS01001460
CL198.Contig52_All	ICQS01001461
CL198.Contig53_All	ICQS01001462
CL198.Contig54_All	ICQS01001463
CL198.Contig55_All	ICQS01001464
CL198.Contig56_All	ICQS01001465
CL198.Contig57_All	ICQS01001466
CL198.Contig58_All	ICQS01001467
CL198.Contig59_All	ICQS01001468
CL198.Contig60_All	ICQS01001469
CL198.Contig61_All	ICQS01001470
CL198.Contig62_All	ICQS01001471
CL198.Contig63_All	ICQS01001472
CL198.Contig64_All	ICQS01001473
CL198.Contig65_All	ICQS01001474
CL198.Contig66_All	ICQS01001475
CL198.Contig67_All	ICQS01001476
CL198.Contig68_All	ICQS01001477
CL198.Contig69_All	ICQS01001478
CL198.Contig70_All	ICQS01001479
CL198.Contig71_All	ICQS01001480
CL198.Contig72_All	ICQS01001481
CL198.Contig73_All	ICQS01001482
CL198.Contig74_All	ICQS01001483
CL198.Contig75_All	ICQS01001484
CL198.Contig76_All	ICQS01001485
CL198.Contig77_All	ICQS01001486
CL198.Contig78_All	ICQS01001487
CL198.Contig80_All	ICQS01001488
CL198.Contig81_All	ICQS01001489
CL198.Contig82_All	ICQS01001490
CL198.Contig83_All	ICQS01001491
CL198.Contig84_All	ICQS01001492
CL198.Contig85_All	ICQS01001493
CL198.Contig86_All	ICQS01001494
CL198.Contig88_All	ICQS01001495
CL198.Contig89_All	ICQS01001496
CL198.Contig91_All	ICQS01001497
CL198.Contig92_All	ICQS01001498
CL198.Contig93_All	ICQS01001499
CL198.Contig94_All	ICQS01001500
CL198.Contig95_All	ICQS01001501
CL198.Contig96_All	ICQS01001502
CL198.Contig97_All	ICQS01001503
CL198.Contig98_All	ICQS01001504
CL198.Contig99_All	ICQS01001505
CL198.Contig100_All	ICQS01001506
CL198.Contig101_All	ICQS01001507
CL198.Contig102_All	ICQS01001508
CL198.Contig103_All	ICQS01001509
CL198.Contig104_All	ICQS01001510
CL198.Contig105_All	ICQS01001511
CL198.Contig106_All	ICQS01001512
CL198.Contig107_All	ICQS01001513
CL198.Contig108_All	ICQS01001514
CL198.Contig109_All	ICQS01001515
CL198.Contig110_All	ICQS01001516
CL198.Contig111_All	ICQS01001517
CL198.Contig113_All	ICQS01001519
CL201.Contig1_All	ICQS01001524
CL201.Contig2_All	ICQS01001525
CL201.Contig3_All	ICQS01001526
CL203.Contig1_All	ICQS01001529
CL203.Contig2_All	ICQS01001530
CL203.Contig3_All	ICQS01001531
CL203.Contig4_All	ICQS01001532
CL203.Contig5_All	ICQS01001533
CL203.Contig6_All	ICQS01001534
CL209.Contig1_All	ICQS01001547
CL209.Contig2_All	ICQS01001548
CL209.Contig3_All	ICQS01001549
CL209.Contig4_All	ICQS01001550
CL209.Contig5_All	ICQS01001551
CL210.Contig1_All	ICQS01001552
CL210.Contig2_All	ICQS01001553
CL213.Contig1_All	ICQS01001558
CL213.Contig2_All	ICQS01001559
CL213.Contig3_All	ICQS01001560
CL213.Contig4_All	ICQS01001561
CL213.Contig5_All	ICQS01001562
CL213.Contig6_All	ICQS01001563
CL213.Contig7_All	ICQS01001564
CL216.Contig1_All	ICQS01001569
CL216.Contig2_All	ICQS01001570
CL216.Contig3_All	ICQS01001571
CL216.Contig4_All	ICQS01001572
CL216.Contig5_All	ICQS01001573
CL216.Contig7_All	ICQS01001575
CL217.Contig1_All	ICQS01001576
CL217.Contig3_All	ICQS01001577
CL217.Contig4_All	ICQS01001578
CL217.Contig5_All	ICQS01001579
CL217.Contig6_All	ICQS01001580
CL217.Contig7_All	ICQS01001581
CL217.Contig8_All	ICQS01001582
CL217.Contig9_All	ICQS01001583
CL217.Contig10_All	ICQS01001584
CL217.Contig11_All	ICQS01001585
CL217.Contig12_All	ICQS01001586
CL217.Contig13_All	ICQS01001587
CL217.Contig14_All	ICQS01001588
CL217.Contig15_All	ICQS01001589
CL217.Contig16_All	ICQS01001590
CL218.Contig1_All	ICQS01001592
CL219.Contig1_All	ICQS01001594
CL219.Contig2_All	ICQS01001595
CL220.Contig1_All	ICQS01001596
CL221.Contig1_All	ICQS01001600
CL223.Contig1_All	ICQS01001604
CL223.Contig2_All	ICQS01001605
CL223.Contig3_All	ICQS01001606
CL223.Contig4_All	ICQS01001607
CL223.Contig5_All	ICQS01001608
CL223.Contig6_All	ICQS01001609
CL224.Contig1_All	ICQS01001610
CL225.Contig1_All	ICQS01001612
CL227.Contig2_All	ICQS01001615
CL227.Contig3_All	ICQS01001616
CL228.Contig1_All	ICQS01001617
CL228.Contig2_All	ICQS01001618
CL228.Contig3_All	ICQS01001619
CL228.Contig4_All	ICQS01001620
CL229.Contig1_All	ICQS01001621
CL229.Contig2_All	ICQS01001622
CL229.Contig3_All	ICQS01001623
CL229.Contig4_All	ICQS01001624
CL229.Contig5_All	ICQS01001625
CL229.Contig6_All	ICQS01001626
CL234.Contig1_All	ICQS01001635
CL234.Contig2_All	ICQS01001636
CL234.Contig3_All	ICQS01001637
CL234.Contig4_All	ICQS01001638
CL234.Contig5_All	ICQS01001639
CL234.Contig6_All	ICQS01001640
CL234.Contig7_All	ICQS01001641
CL234.Contig8_All	ICQS01001642
CL234.Contig9_All	ICQS01001643
CL234.Contig10_All	ICQS01001644
CL234.Contig13_All	ICQS01001645
CL236.Contig1_All	ICQS01001648
CL236.Contig2_All	ICQS01001649
CL236.Contig3_All	ICQS01001650
CL236.Contig4_All	ICQS01001651
CL236.Contig5_All	ICQS01001652
CL236.Contig6_All	ICQS01001653
CL237.Contig2_All	ICQS01001657
CL238.Contig2_All	ICQS01001659
CL239.Contig1_All	ICQS01001660
CL239.Contig4_All	ICQS01001661
CL243.Contig2_All	ICQS01001670
CL243.Contig3_All	ICQS01001671
CL243.Contig4_All	ICQS01001672
CL243.Contig5_All	ICQS01001673
CL243.Contig6_All	ICQS01001674
CL243.Contig7_All	ICQS01001675
CL243.Contig8_All	ICQS01001676
CL243.Contig10_All	ICQS01001678
CL243.Contig11_All	ICQS01001679
CL243.Contig18_All	ICQS01001686
CL243.Contig19_All	ICQS01001687
CL243.Contig21_All	ICQS01001689
CL243.Contig23_All	ICQS01001691
CL244.Contig3_All	ICQS01001695
CL244.Contig5_All	ICQS01001697
CL245.Contig1_All	ICQS01001698
CL245.Contig2_All	ICQS01001699
CL246.Contig1_All	ICQS01001700
CL246.Contig2_All	ICQS01001701
CL246.Contig3_All	ICQS01001702
CL246.Contig4_All	ICQS01001703
CL246.Contig5_All	ICQS01001704
CL246.Contig6_All	ICQS01001705
CL246.Contig8_All	ICQS01001707
CL246.Contig9_All	ICQS01001708
CL246.Contig10_All	ICQS01001709
CL246.Contig14_All	ICQS01001712
CL246.Contig15_All	ICQS01001713
CL247.Contig1_All	ICQS01001717
CL249.Contig1_All	ICQS01001721
CL249.Contig2_All	ICQS01001722
CL249.Contig3_All	ICQS01001723
CL249.Contig5_All	ICQS01001725
CL249.Contig6_All	ICQS01001726
CL249.Contig7_All	ICQS01001727
CL249.Contig8_All	ICQS01001728
CL249.Contig9_All	ICQS01001729
CL250.Contig1_All	ICQS01001730
CL250.Contig2_All	ICQS01001731
CL250.Contig3_All	ICQS01001732
CL250.Contig4_All	ICQS01001733
CL250.Contig5_All	ICQS01001734
CL250.Contig6_All	ICQS01001735
CL250.Contig7_All	ICQS01001736
CL252.Contig2_All	ICQS01001739
CL253.Contig1_All	ICQS01001740
CL253.Contig2_All	ICQS01001741
CL253.Contig3_All	ICQS01001742
CL253.Contig5_All	ICQS01001744
CL253.Contig6_All	ICQS01001745
CL253.Contig7_All	ICQS01001746
CL254.Contig2_All	ICQS01001748
CL255.Contig1_All	ICQS01001749
CL255.Contig2_All	ICQS01001750
CL255.Contig3_All	ICQS01001751
CL255.Contig6_All	ICQS01001752
CL256.Contig1_All	ICQS01001753
CL256.Contig2_All	ICQS01001754
CL261.Contig1_All	ICQS01001764
CL262.Contig1_All	ICQS01001766
CL262.Contig2_All	ICQS01001767
CL264.Contig1_All	ICQS01001770
CL264.Contig2_All	ICQS01001771
CL264.Contig3_All	ICQS01001772
CL265.Contig1_All	ICQS01001773
CL265.Contig2_All	ICQS01001774
CL265.Contig3_All	ICQS01001775
CL265.Contig4_All	ICQS01001776
CL266.Contig1_All	ICQS01001777
CL266.Contig4_All	ICQS01001780
CL267.Contig4_All	ICQS01001784
CL268.Contig1_All	ICQS01001789
CL270.Contig1_All	ICQS01001794
CL270.Contig2_All	ICQS01001795
CL270.Contig4_All	ICQS01001796
CL270.Contig6_All	ICQS01001798
CL270.Contig7_All	ICQS01001799
CL271.Contig1_All	ICQS01001802
CL271.Contig2_All	ICQS01001803
CL271.Contig3_All	ICQS01001804
CL272.Contig1_All	ICQS01001805
CL273.Contig1_All	ICQS01001809
CL273.Contig2_All	ICQS01001810
CL276.Contig1_All	ICQS01001815
CL276.Contig3_All	ICQS01001817
CL276.Contig4_All	ICQS01001818
CL276.Contig5_All	ICQS01001819
CL276.Contig6_All	ICQS01001820
CL276.Contig7_All	ICQS01001821
CL276.Contig8_All	ICQS01001822
CL276.Contig9_All	ICQS01001823
CL276.Contig10_All	ICQS01001824
CL276.Contig11_All	ICQS01001825
CL276.Contig12_All	ICQS01001826
CL276.Contig13_All	ICQS01001827
CL276.Contig14_All	ICQS01001828
CL276.Contig15_All	ICQS01001829
CL276.Contig16_All	ICQS01001830
CL276.Contig17_All	ICQS01001831
CL276.Contig18_All	ICQS01001832
CL276.Contig22_All	ICQS01001836
CL276.Contig24_All	ICQS01001837
CL276.Contig25_All	ICQS01001838
CL276.Contig28_All	ICQS01001839
CL276.Contig29_All	ICQS01001840
CL276.Contig30_All	ICQS01001841
CL276.Contig31_All	ICQS01001842
CL276.Contig32_All	ICQS01001843
CL276.Contig33_All	ICQS01001844
CL276.Contig36_All	ICQS01001845
CL276.Contig38_All	ICQS01001847
CL276.Contig39_All	ICQS01001848
CL276.Contig40_All	ICQS01001849
CL276.Contig42_All	ICQS01001851
CL276.Contig43_All	ICQS01001852
CL276.Contig46_All	ICQS01001855
CL277.Contig1_All	ICQS01001856
CL278.Contig1_All	ICQS01001859
CL281.Contig1_All	ICQS01001865
CL281.Contig2_All	ICQS01001866
CL281.Contig3_All	ICQS01001867
CL281.Contig4_All	ICQS01001868
CL281.Contig5_All	ICQS01001869
CL281.Contig6_All	ICQS01001870
CL281.Contig9_All	ICQS01001871
CL281.Contig10_All	ICQS01001872
CL281.Contig15_All	ICQS01001873
CL281.Contig16_All	ICQS01001874
CL281.Contig17_All	ICQS01001875
CL282.Contig1_All	ICQS01001876
CL282.Contig2_All	ICQS01001877
CL282.Contig3_All	ICQS01001878
CL282.Contig4_All	ICQS01001879
CL282.Contig5_All	ICQS01001880
CL282.Contig7_All	ICQS01001881
CL282.Contig8_All	ICQS01001882
CL282.Contig9_All	ICQS01001883
CL282.Contig11_All	ICQS01001884
CL282.Contig12_All	ICQS01001885
CL282.Contig13_All	ICQS01001886
CL282.Contig14_All	ICQS01001887
CL282.Contig15_All	ICQS01001888
CL282.Contig17_All	ICQS01001890
CL282.Contig20_All	ICQS01001891
CL282.Contig22_All	ICQS01001892
CL282.Contig23_All	ICQS01001893
CL282.Contig24_All	ICQS01001894
CL282.Contig25_All	ICQS01001895
CL282.Contig26_All	ICQS01001896
CL282.Contig27_All	ICQS01001897
CL282.Contig30_All	ICQS01001900
CL282.Contig32_All	ICQS01001902
CL283.Contig1_All	ICQS01001903
CL283.Contig2_All	ICQS01001904
CL285.Contig1_All	ICQS01001908
CL285.Contig2_All	ICQS01001909
CL288.Contig1_All	ICQS01001916
CL288.Contig2_All	ICQS01001917
CL289.Contig1_All	ICQS01001918
CL289.Contig2_All	ICQS01001919
CL289.Contig3_All	ICQS01001920
CL292.Contig2_All	ICQS01001932
CL292.Contig4_All	ICQS01001934
CL293.Contig2_All	ICQS01001936
CL294.Contig1_All	ICQS01001939
CL294.Contig2_All	ICQS01001940
CL295.Contig1_All	ICQS01001941
CL297.Contig2_All	ICQS01001946
CL297.Contig3_All	ICQS01001947
CL298.Contig2_All	ICQS01001949
CL299.Contig2_All	ICQS01001952
CL300.Contig1_All	ICQS01001953
CL300.Contig2_All	ICQS01001954
CL300.Contig3_All	ICQS01001955
CL300.Contig4_All	ICQS01001956
CL300.Contig5_All	ICQS01001957
CL300.Contig6_All	ICQS01001958
CL300.Contig7_All	ICQS01001959
CL300.Contig8_All	ICQS01001960
CL300.Contig12_All	ICQS01001961
CL300.Contig13_All	ICQS01001962
CL300.Contig14_All	ICQS01001963
CL300.Contig16_All	ICQS01001964
CL300.Contig17_All	ICQS01001965
CL300.Contig18_All	ICQS01001966
CL300.Contig19_All	ICQS01001967
CL300.Contig20_All	ICQS01001968
CL300.Contig21_All	ICQS01001969
CL300.Contig22_All	ICQS01001970
CL300.Contig24_All	ICQS01001972
CL300.Contig25_All	ICQS01001973
CL300.Contig26_All	ICQS01001974
CL300.Contig27_All	ICQS01001975
CL300.Contig29_All	ICQS01001977
CL300.Contig30_All	ICQS01001978
CL300.Contig31_All	ICQS01001979
CL300.Contig33_All	ICQS01001981
CL300.Contig34_All	ICQS01001982
CL300.Contig35_All	ICQS01001983
CL300.Contig37_All	ICQS01001984
CL300.Contig39_All	ICQS01001986
CL300.Contig40_All	ICQS01001987
CL300.Contig41_All	ICQS01001988
CL300.Contig42_All	ICQS01001989
CL300.Contig43_All	ICQS01001990
CL300.Contig44_All	ICQS01001991
CL300.Contig46_All	ICQS01001993
CL300.Contig47_All	ICQS01001994
CL300.Contig48_All	ICQS01001995
CL300.Contig49_All	ICQS01001996
CL300.Contig51_All	ICQS01001997
CL300.Contig52_All	ICQS01001998
CL300.Contig53_All	ICQS01001999
CL300.Contig54_All	ICQS01002000
CL300.Contig55_All	ICQS01002001
CL300.Contig56_All	ICQS01002002
CL300.Contig57_All	ICQS01002003
CL300.Contig58_All	ICQS01002004
CL300.Contig59_All	ICQS01002005
CL300.Contig60_All	ICQS01002006
CL300.Contig61_All	ICQS01002007
CL300.Contig62_All	ICQS01002008
CL300.Contig63_All	ICQS01002009
CL300.Contig64_All	ICQS01002010
CL300.Contig65_All	ICQS01002011
CL300.Contig66_All	ICQS01002012
CL300.Contig68_All	ICQS01002014
CL300.Contig69_All	ICQS01002015
CL300.Contig70_All	ICQS01002016
CL300.Contig71_All	ICQS01002017
CL300.Contig72_All	ICQS01002018
CL300.Contig74_All	ICQS01002019
CL300.Contig75_All	ICQS01002020
CL300.Contig76_All	ICQS01002021
CL300.Contig77_All	ICQS01002022
CL300.Contig78_All	ICQS01002023
CL300.Contig80_All	ICQS01002025
CL300.Contig82_All	ICQS01002026
CL300.Contig83_All	ICQS01002027
CL300.Contig84_All	ICQS01002028
CL300.Contig85_All	ICQS01002029
CL300.Contig86_All	ICQS01002030
CL300.Contig87_All	ICQS01002031
CL300.Contig88_All	ICQS01002032
CL300.Contig89_All	ICQS01002033
CL300.Contig90_All	ICQS01002034
CL300.Contig91_All	ICQS01002035
CL300.Contig92_All	ICQS01002036
CL300.Contig93_All	ICQS01002037
CL300.Contig94_All	ICQS01002038
CL300.Contig95_All	ICQS01002039
CL300.Contig96_All	ICQS01002040
CL300.Contig97_All	ICQS01002041
CL300.Contig98_All	ICQS01002042
CL300.Contig99_All	ICQS01002043
CL300.Contig100_All	ICQS01002044
CL300.Contig101_All	ICQS01002045
CL300.Contig102_All	ICQS01002046
CL300.Contig103_All	ICQS01002047
CL300.Contig105_All	ICQS01002049
CL300.Contig106_All	ICQS01002050
CL300.Contig107_All	ICQS01002051
CL300.Contig108_All	ICQS01002052
CL300.Contig109_All	ICQS01002053
CL300.Contig111_All	ICQS01002055
CL300.Contig112_All	ICQS01002056
CL300.Contig113_All	ICQS01002057
CL300.Contig114_All	ICQS01002058
CL300.Contig115_All	ICQS01002059
CL300.Contig116_All	ICQS01002060
CL300.Contig117_All	ICQS01002061
CL300.Contig118_All	ICQS01002062
CL300.Contig119_All	ICQS01002063
CL300.Contig120_All	ICQS01002064
CL300.Contig121_All	ICQS01002065
CL300.Contig122_All	ICQS01002066
CL300.Contig123_All	ICQS01002067
CL300.Contig124_All	ICQS01002068
CL300.Contig125_All	ICQS01002069
CL300.Contig126_All	ICQS01002070
CL300.Contig127_All	ICQS01002071
CL300.Contig128_All	ICQS01002072
CL300.Contig129_All	ICQS01002073
CL300.Contig130_All	ICQS01002074
CL300.Contig131_All	ICQS01002075
CL300.Contig133_All	ICQS01002076
CL300.Contig134_All	ICQS01002077
CL300.Contig135_All	ICQS01002078
CL300.Contig136_All	ICQS01002079
CL300.Contig137_All	ICQS01002080
CL300.Contig138_All	ICQS01002081
CL300.Contig139_All	ICQS01002082
CL300.Contig140_All	ICQS01002083
CL300.Contig146_All	ICQS01002087
CL300.Contig147_All	ICQS01002088
CL300.Contig148_All	ICQS01002089
CL300.Contig149_All	ICQS01002090
CL300.Contig150_All	ICQS01002091
CL300.Contig151_All	ICQS01002092
CL300.Contig152_All	ICQS01002093
CL300.Contig153_All	ICQS01002094
CL300.Contig154_All	ICQS01002095
CL300.Contig155_All	ICQS01002096
CL300.Contig156_All	ICQS01002097
CL300.Contig157_All	ICQS01002098
CL300.Contig158_All	ICQS01002099
CL300.Contig159_All	ICQS01002100
CL300.Contig160_All	ICQS01002101
CL300.Contig161_All	ICQS01002102
CL300.Contig162_All	ICQS01002103
CL300.Contig163_All	ICQS01002104
CL300.Contig165_All	ICQS01002106
CL300.Contig166_All	ICQS01002107
CL300.Contig169_All	ICQS01002110
CL300.Contig170_All	ICQS01002111
CL300.Contig171_All	ICQS01002112
CL300.Contig173_All	ICQS01002114
CL300.Contig175_All	ICQS01002116
CL300.Contig176_All	ICQS01002117
CL300.Contig177_All	ICQS01002118
CL300.Contig178_All	ICQS01002119
CL300.Contig180_All	ICQS01002121
CL300.Contig181_All	ICQS01002122
CL302.Contig1_All	ICQS01002125
CL302.Contig2_All	ICQS01002126
CL302.Contig3_All	ICQS01002127
CL302.Contig4_All	ICQS01002128
CL302.Contig5_All	ICQS01002129
CL302.Contig6_All	ICQS01002130
CL302.Contig7_All	ICQS01002131
CL302.Contig8_All	ICQS01002132
CL302.Contig9_All	ICQS01002133
CL302.Contig10_All	ICQS01002134
CL302.Contig11_All	ICQS01002135
CL302.Contig12_All	ICQS01002136
CL302.Contig13_All	ICQS01002137
CL302.Contig14_All	ICQS01002138
CL302.Contig15_All	ICQS01002139
CL302.Contig16_All	ICQS01002140
CL302.Contig17_All	ICQS01002141
CL302.Contig20_All	ICQS01002142
CL302.Contig21_All	ICQS01002143
CL302.Contig22_All	ICQS01002144
CL302.Contig23_All	ICQS01002145
CL302.Contig24_All	ICQS01002146
CL302.Contig25_All	ICQS01002147
CL302.Contig27_All	ICQS01002148
CL302.Contig28_All	ICQS01002149
CL302.Contig29_All	ICQS01002150
CL302.Contig30_All	ICQS01002151
CL302.Contig31_All	ICQS01002152
CL302.Contig32_All	ICQS01002153
CL302.Contig33_All	ICQS01002154
CL302.Contig34_All	ICQS01002155
CL302.Contig35_All	ICQS01002156
CL302.Contig36_All	ICQS01002157
CL302.Contig37_All	ICQS01002158
CL302.Contig38_All	ICQS01002159
CL302.Contig39_All	ICQS01002160
CL302.Contig40_All	ICQS01002161
CL302.Contig41_All	ICQS01002162
CL302.Contig42_All	ICQS01002163
CL302.Contig45_All	ICQS01002166
CL302.Contig47_All	ICQS01002168
CL302.Contig49_All	ICQS01002170
CL302.Contig50_All	ICQS01002171
CL302.Contig51_All	ICQS01002172
CL302.Contig54_All	ICQS01002175
CL303.Contig1_All	ICQS01002179
CL303.Contig2_All	ICQS01002180
CL303.Contig3_All	ICQS01002181
CL303.Contig4_All	ICQS01002182
CL303.Contig6_All	ICQS01002183
CL303.Contig8_All	ICQS01002184
CL303.Contig9_All	ICQS01002185
CL303.Contig11_All	ICQS01002187
CL304.Contig1_All	ICQS01002189
CL304.Contig2_All	ICQS01002190
CL305.Contig2_All	ICQS01002192
CL306.Contig1_All	ICQS01002197
CL306.Contig2_All	ICQS01002198
CL306.Contig3_All	ICQS01002199
CL306.Contig4_All	ICQS01002200
CL306.Contig5_All	ICQS01002201
CL306.Contig6_All	ICQS01002202
CL306.Contig7_All	ICQS01002203
CL306.Contig8_All	ICQS01002204
CL306.Contig9_All	ICQS01002205
CL307.Contig1_All	ICQS01002207
CL307.Contig2_All	ICQS01002208
CL307.Contig3_All	ICQS01002209
CL308.Contig2_All	ICQS01002211
CL309.Contig1_All	ICQS01002212
CL309.Contig3_All	ICQS01002214
CL310.Contig1_All	ICQS01002215
CL310.Contig2_All	ICQS01002216
CL311.Contig2_All	ICQS01002218
CL315.Contig1_All	ICQS01002229
CL316.Contig1_All	ICQS01002231
CL316.Contig2_All	ICQS01002232
CL316.Contig3_All	ICQS01002233
CL316.Contig4_All	ICQS01002234
CL316.Contig5_All	ICQS01002235
CL316.Contig6_All	ICQS01002236
CL316.Contig7_All	ICQS01002237
CL316.Contig8_All	ICQS01002238
CL318.Contig1_All	ICQS01002241
CL318.Contig2_All	ICQS01002242
CL318.Contig3_All	ICQS01002243
CL318.Contig4_All	ICQS01002244
CL318.Contig5_All	ICQS01002245
CL318.Contig7_All	ICQS01002246
CL320.Contig1_All	ICQS01002249
CL321.Contig1_All	ICQS01002252
CL321.Contig2_All	ICQS01002253
CL321.Contig3_All	ICQS01002254
CL322.Contig1_All	ICQS01002256
CL322.Contig2_All	ICQS01002257
CL323.Contig1_All	ICQS01002258
CL323.Contig2_All	ICQS01002259
CL323.Contig3_All	ICQS01002260
CL323.Contig4_All	ICQS01002261
CL323.Contig5_All	ICQS01002262
CL323.Contig6_All	ICQS01002263
CL323.Contig7_All	ICQS01002264
CL323.Contig8_All	ICQS01002265
CL323.Contig9_All	ICQS01002266
CL324.Contig1_All	ICQS01002267
CL326.Contig1_All	ICQS01002271
CL326.Contig3_All	ICQS01002272
CL326.Contig4_All	ICQS01002273
CL326.Contig5_All	ICQS01002274
CL326.Contig6_All	ICQS01002275
CL327.Contig1_All	ICQS01002276
CL327.Contig2_All	ICQS01002277
CL328.Contig1_All	ICQS01002278
CL328.Contig2_All	ICQS01002279
CL332.Contig1_All	ICQS01002287
CL333.Contig1_All	ICQS01002289
CL333.Contig2_All	ICQS01002290
CL333.Contig3_All	ICQS01002291
CL333.Contig4_All	ICQS01002292
CL333.Contig5_All	ICQS01002293
CL337.Contig1_All	ICQS01002301
CL337.Contig2_All	ICQS01002302
CL337.Contig3_All	ICQS01002303
CL337.Contig4_All	ICQS01002304
CL339.Contig1_All	ICQS01002308
CL339.Contig2_All	ICQS01002309
CL339.Contig3_All	ICQS01002310
CL339.Contig4_All	ICQS01002311
CL340.Contig1_All	ICQS01002312
CL341.Contig2_All	ICQS01002316
CL342.Contig1_All	ICQS01002317
CL342.Contig2_All	ICQS01002318
CL345.Contig1_All	ICQS01002323
CL345.Contig4_All	ICQS01002326
CL346.Contig2_All	ICQS01002327
CL346.Contig3_All	ICQS01002328
CL347.Contig1_All	ICQS01002329
CL347.Contig3_All	ICQS01002331
CL351.Contig3_All	ICQS01002342
CL352.Contig1_All	ICQS01002345
CL352.Contig2_All	ICQS01002346
CL352.Contig3_All	ICQS01002347
CL353.Contig1_All	ICQS01002348
CL353.Contig2_All	ICQS01002349
CL354.Contig1_All	ICQS01002350
CL354.Contig2_All	ICQS01002351
CL355.Contig1_All	ICQS01002354
CL355.Contig2_All	ICQS01002355
CL355.Contig4_All	ICQS01002356
CL355.Contig5_All	ICQS01002357
CL357.Contig1_All	ICQS01002360
CL357.Contig2_All	ICQS01002361
CL357.Contig3_All	ICQS01002362
CL357.Contig4_All	ICQS01002363
CL357.Contig5_All	ICQS01002364
CL357.Contig6_All	ICQS01002365
CL357.Contig7_All	ICQS01002366
CL357.Contig8_All	ICQS01002367
CL357.Contig9_All	ICQS01002368
CL357.Contig10_All	ICQS01002369
CL357.Contig11_All	ICQS01002370
CL358.Contig1_All	ICQS01002371
CL358.Contig2_All	ICQS01002372
CL359.Contig1_All	ICQS01002373
CL359.Contig3_All	ICQS01002374
CL359.Contig5_All	ICQS01002376
CL361.Contig1_All	ICQS01002379
CL361.Contig2_All	ICQS01002380
CL361.Contig3_All	ICQS01002381
CL362.Contig1_All	ICQS01002382
CL362.Contig2_All	ICQS01002383
CL362.Contig3_All	ICQS01002384
CL362.Contig5_All	ICQS01002385
CL362.Contig8_All	ICQS01002388
CL362.Contig9_All	ICQS01002389
CL362.Contig10_All	ICQS01002390
CL362.Contig13_All	ICQS01002393
CL362.Contig15_All	ICQS01002395
CL362.Contig16_All	ICQS01002396
CL362.Contig17_All	ICQS01002397
CL362.Contig19_All	ICQS01002399
CL363.Contig2_All	ICQS01002402
CL366.Contig1_All	ICQS01002410
CL366.Contig2_All	ICQS01002411
CL366.Contig3_All	ICQS01002412
CL367.Contig1_All	ICQS01002413
CL367.Contig2_All	ICQS01002414
CL368.Contig1_All	ICQS01002415
CL368.Contig2_All	ICQS01002416
CL368.Contig3_All	ICQS01002417
CL369.Contig1_All	ICQS01002420
CL369.Contig2_All	ICQS01002421
CL369.Contig3_All	ICQS01002422
CL369.Contig4_All	ICQS01002423
CL369.Contig5_All	ICQS01002424
CL369.Contig6_All	ICQS01002425
CL369.Contig7_All	ICQS01002426
CL370.Contig2_All	ICQS01002428
CL371.Contig2_All	ICQS01002430
CL374.Contig1_All	ICQS01002438
CL374.Contig2_All	ICQS01002439
CL374.Contig3_All	ICQS01002440
CL374.Contig4_All	ICQS01002441
CL374.Contig6_All	ICQS01002442
CL375.Contig1_All	ICQS01002443
CL375.Contig2_All	ICQS01002444
CL375.Contig3_All	ICQS01002445
CL375.Contig4_All	ICQS01002446
CL375.Contig5_All	ICQS01002447
CL375.Contig6_All	ICQS01002448
CL375.Contig7_All	ICQS01002449
CL375.Contig8_All	ICQS01002450
CL375.Contig9_All	ICQS01002451
CL375.Contig11_All	ICQS01002452
CL375.Contig12_All	ICQS01002453
CL375.Contig13_All	ICQS01002454
CL375.Contig14_All	ICQS01002455
CL375.Contig15_All	ICQS01002456
CL375.Contig16_All	ICQS01002457
CL376.Contig1_All	ICQS01002458
CL376.Contig2_All	ICQS01002459
CL376.Contig4_All	ICQS01002460
CL376.Contig5_All	ICQS01002461
CL376.Contig6_All	ICQS01002462
CL376.Contig8_All	ICQS01002463
CL376.Contig11_All	ICQS01002464
CL376.Contig12_All	ICQS01002465
CL376.Contig13_All	ICQS01002466
CL378.Contig1_All	ICQS01002470
CL380.Contig1_All	ICQS01002476
CL382.Contig2_All	ICQS01002481
CL382.Contig4_All	ICQS01002483
CL382.Contig6_All	ICQS01002485
CL382.Contig7_All	ICQS01002486
CL382.Contig16_All	ICQS01002495
CL383.Contig1_All	ICQS01002496
CL383.Contig2_All	ICQS01002497
CL383.Contig4_All	ICQS01002498
CL384.Contig2_All	ICQS01002499
CL384.Contig3_All	ICQS01002500
CL386.Contig1_All	ICQS01002503
CL386.Contig2_All	ICQS01002504
CL386.Contig3_All	ICQS01002505
CL386.Contig4_All	ICQS01002506
CL387.Contig1_All	ICQS01002507
CL387.Contig3_All	ICQS01002509
CL388.Contig1_All	ICQS01002510
CL388.Contig3_All	ICQS01002512
CL390.Contig2_All	ICQS01002520
CL390.Contig4_All	ICQS01002521
CL391.Contig1_All	ICQS01002522
CL391.Contig2_All	ICQS01002523
CL395.Contig1_All	ICQS01002535
CL395.Contig2_All	ICQS01002536
CL396.Contig1_All	ICQS01002537
CL396.Contig2_All	ICQS01002538
CL396.Contig3_All	ICQS01002539
CL396.Contig4_All	ICQS01002540
CL396.Contig5_All	ICQS01002541
CL396.Contig6_All	ICQS01002542
CL396.Contig7_All	ICQS01002543
CL396.Contig8_All	ICQS01002544
CL396.Contig9_All	ICQS01002545
CL400.Contig2_All	ICQS01002565
CL400.Contig4_All	ICQS01002567
CL400.Contig5_All	ICQS01002568
CL401.Contig1_All	ICQS01002570
CL401.Contig2_All	ICQS01002571
CL401.Contig3_All	ICQS01002572
CL401.Contig4_All	ICQS01002573
CL401.Contig5_All	ICQS01002574
CL401.Contig6_All	ICQS01002575
CL401.Contig7_All	ICQS01002576
CL401.Contig9_All	ICQS01002578
CL401.Contig10_All	ICQS01002579
CL401.Contig11_All	ICQS01002580
CL402.Contig1_All	ICQS01002582
CL403.Contig1_All	ICQS01002586
CL405.Contig1_All	ICQS01002592
CL405.Contig2_All	ICQS01002593
CL405.Contig3_All	ICQS01002594
CL405.Contig4_All	ICQS01002595
CL406.Contig1_All	ICQS01002596
CL406.Contig2_All	ICQS01002597
CL406.Contig3_All	ICQS01002598
CL406.Contig4_All	ICQS01002599
CL407.Contig3_All	ICQS01002602
CL407.Contig4_All	ICQS01002603
CL409.Contig1_All	ICQS01002607
CL409.Contig2_All	ICQS01002608
CL410.Contig1_All	ICQS01002609
CL410.Contig2_All	ICQS01002610
CL411.Contig1_All	ICQS01002613
CL411.Contig2_All	ICQS01002614
CL411.Contig3_All	ICQS01002615
CL411.Contig4_All	ICQS01002616
CL411.Contig5_All	ICQS01002617
CL411.Contig6_All	ICQS01002618
CL411.Contig7_All	ICQS01002619
CL411.Contig8_All	ICQS01002620
CL411.Contig9_All	ICQS01002621
CL411.Contig10_All	ICQS01002622
CL411.Contig11_All	ICQS01002623
CL411.Contig12_All	ICQS01002624
CL411.Contig13_All	ICQS01002625
CL411.Contig14_All	ICQS01002626
CL413.Contig2_All	ICQS01002630
CL414.Contig1_All	ICQS01002631
CL414.Contig2_All	ICQS01002632
CL414.Contig3_All	ICQS01002633
CL415.Contig1_All	ICQS01002634
CL415.Contig4_All	ICQS01002637
CL416.Contig3_All	ICQS01002639
CL417.Contig1_All	ICQS01002640
CL418.Contig1_All	ICQS01002643
CL419.Contig1_All	ICQS01002646
CL419.Contig2_All	ICQS01002647
CL420.Contig2_All	ICQS01002649
CL425.Contig1_All	ICQS01002658
CL425.Contig2_All	ICQS01002659
CL425.Contig5_All	ICQS01002660
CL426.Contig1_All	ICQS01002661
CL426.Contig2_All	ICQS01002662
CL428.Contig1_All	ICQS01002666
CL428.Contig2_All	ICQS01002667
CL430.Contig1_All	ICQS01002671
CL430.Contig2_All	ICQS01002672
CL434.Contig1_All	ICQS01002679
CL434.Contig4_All	ICQS01002682
CL434.Contig5_All	ICQS01002683
CL434.Contig6_All	ICQS01002684
CL434.Contig7_All	ICQS01002685
CL436.Contig1_All	ICQS01002688
CL436.Contig2_All	ICQS01002689
CL436.Contig4_All	ICQS01002691
CL437.Contig2_All	ICQS01002694
CL443.Contig1_All	ICQS01002706
CL443.Contig2_All	ICQS01002707
CL443.Contig4_All	ICQS01002709
CL443.Contig5_All	ICQS01002710
CL443.Contig6_All	ICQS01002711
CL443.Contig7_All	ICQS01002712
CL443.Contig8_All	ICQS01002713
CL443.Contig9_All	ICQS01002714
CL443.Contig10_All	ICQS01002715
CL443.Contig11_All	ICQS01002716
CL443.Contig12_All	ICQS01002717
CL443.Contig15_All	ICQS01002720
CL443.Contig16_All	ICQS01002721
CL443.Contig18_All	ICQS01002723
CL443.Contig19_All	ICQS01002724
CL443.Contig21_All	ICQS01002726
CL443.Contig23_All	ICQS01002728
CL443.Contig25_All	ICQS01002730
CL446.Contig2_All	ICQS01002737
CL448.Contig4_All	ICQS01002743
CL448.Contig8_All	ICQS01002747
CL449.Contig1_All	ICQS01002749
CL449.Contig2_All	ICQS01002750
CL451.Contig1_All	ICQS01002753
CL451.Contig2_All	ICQS01002754
CL452.Contig1_All	ICQS01002755
CL452.Contig2_All	ICQS01002756
CL452.Contig3_All	ICQS01002757
CL452.Contig5_All	ICQS01002759
CL454.Contig1_All	ICQS01002764
CL454.Contig2_All	ICQS01002765
CL454.Contig3_All	ICQS01002766
CL454.Contig5_All	ICQS01002768
CL454.Contig6_All	ICQS01002769
CL455.Contig2_All	ICQS01002771
CL457.Contig2_All	ICQS01002777
CL460.Contig1_All	ICQS01002783
CL460.Contig2_All	ICQS01002784
CL460.Contig3_All	ICQS01002785
CL461.Contig2_All	ICQS01002787
CL461.Contig3_All	ICQS01002788
CL461.Contig4_All	ICQS01002789
CL461.Contig5_All	ICQS01002790
CL466.Contig3_All	ICQS01002802
CL466.Contig4_All	ICQS01002803
CL467.Contig3_All	ICQS01002808
CL467.Contig4_All	ICQS01002809
CL467.Contig6_All	ICQS01002810
CL467.Contig9_All	ICQS01002811
CL467.Contig10_All	ICQS01002812
CL467.Contig11_All	ICQS01002813
CL467.Contig12_All	ICQS01002814
CL467.Contig13_All	ICQS01002815
CL467.Contig14_All	ICQS01002816
CL467.Contig15_All	ICQS01002817
CL467.Contig18_All	ICQS01002818
CL467.Contig19_All	ICQS01002819
CL467.Contig20_All	ICQS01002820
CL467.Contig21_All	ICQS01002821
CL467.Contig22_All	ICQS01002822
CL467.Contig23_All	ICQS01002823
CL467.Contig24_All	ICQS01002824
CL468.Contig1_All	ICQS01002826
CL469.Contig1_All	ICQS01002828
CL469.Contig2_All	ICQS01002829
CL469.Contig4_All	ICQS01002831
CL469.Contig5_All	ICQS01002832
CL470.Contig1_All	ICQS01002835
CL470.Contig2_All	ICQS01002836
CL470.Contig5_All	ICQS01002838
CL473.Contig1_All	ICQS01002847
CL473.Contig2_All	ICQS01002848
CL473.Contig3_All	ICQS01002849
CL473.Contig4_All	ICQS01002850
CL473.Contig5_All	ICQS01002851
CL473.Contig6_All	ICQS01002852
CL473.Contig7_All	ICQS01002853
CL475.Contig1_All	ICQS01002855
CL475.Contig2_All	ICQS01002856
CL476.Contig1_All	ICQS01002857
CL476.Contig2_All	ICQS01002858
CL477.Contig2_All	ICQS01002859
CL477.Contig3_All	ICQS01002860
CL477.Contig5_All	ICQS01002861
CL477.Contig7_All	ICQS01002862
CL477.Contig8_All	ICQS01002863
CL477.Contig11_All	ICQS01002864
CL477.Contig13_All	ICQS01002865
CL477.Contig17_All	ICQS01002868
CL477.Contig19_All	ICQS01002869
CL477.Contig21_All	ICQS01002870
CL477.Contig22_All	ICQS01002871
CL477.Contig23_All	ICQS01002872
CL477.Contig24_All	ICQS01002873
[truncated: 93,980 more rows]
