# Supplementary material for: De novo transcriptome assembly from the gonads of a scleractinian coral, Euphyllia ancora: molecular mechanisms underlying scleractinian gametogenesis
Source: BMC Genomics. 2020 Oct 21;21:732. doi: 10.1186/s12864-020-07113-9 (PMC7579821; doi:10.1186/s12864-020-07113-9)
Supplement: Supplementary file 5 — Additional file 5. DDBJ accession numbers for the Symbiodiniaceae contigs of DDBJ accession number [file 12864_2020_7113_MOESM5_ESM.txt]

CL3.Contig2_All	ICQS01000011
CL4.Contig70_All	ICQS01000080
CL4.Contig117_All	ICQS01000125
CL5.Contig1_All	ICQS01000128
CL5.Contig3_All	ICQS01000130
CL5.Contig5_All	ICQS01000132
CL5.Contig6_All	ICQS01000133
CL6.Contig1_All	ICQS01000134
CL6.Contig2_All	ICQS01000135
CL6.Contig3_All	ICQS01000136
CL6.Contig4_All	ICQS01000137
CL6.Contig5_All	ICQS01000138
CL6.Contig6_All	ICQS01000139
CL7.Contig15_All	ICQS01000154
CL7.Contig17_All	ICQS01000156
CL7.Contig18_All	ICQS01000157
CL9.Contig2_All	ICQS01000175
CL10.Contig73_All	ICQS01000246
CL10.Contig75_All	ICQS01000248
CL10.Contig76_All	ICQS01000249
CL10.Contig77_All	ICQS01000250
CL11.Contig2_All	ICQS01000253
CL11.Contig3_All	ICQS01000254
CL11.Contig4_All	ICQS01000255
CL11.Contig5_All	ICQS01000256
CL11.Contig6_All	ICQS01000257
CL11.Contig7_All	ICQS01000258
CL12.Contig1_All	ICQS01000259
CL12.Contig4_All	ICQS01000262
CL13.Contig31_All	ICQS01000292
CL14.Contig2_All	ICQS01000297
CL15.Contig1_All	ICQS01000298
CL15.Contig2_All	ICQS01000299
CL15.Contig3_All	ICQS01000300
CL16.Contig1_All	ICQS01000301
CL16.Contig4_All	ICQS01000304
CL17.Contig1_All	ICQS01000305
CL17.Contig2_All	ICQS01000306
CL17.Contig3_All	ICQS01000307
CL20.Contig1_All	ICQS01000313
CL20.Contig2_All	ICQS01000314
CL20.Contig3_All	ICQS01000315
CL21.Contig1_All	ICQS01000316
CL24.Contig1_All	ICQS01000335
CL24.Contig2_All	ICQS01000336
CL27.Contig7_All	ICQS01000346
CL31.Contig1_All	ICQS01000379
CL31.Contig2_All	ICQS01000380
CL31.Contig3_All	ICQS01000381
CL32.Contig2_All	ICQS01000383
CL35.Contig3_All	ICQS01000393
CL35.Contig4_All	ICQS01000394
CL36.Contig2_All	ICQS01000396
CL43.Contig7_All	ICQS01000429
CL43.Contig11_All	ICQS01000433
CL43.Contig12_All	ICQS01000434
CL45.Contig37_All	ICQS01000468
CL45.Contig42_All	ICQS01000472
CL45.Contig43_All	ICQS01000473
CL45.Contig57_All	ICQS01000487
CL46.Contig2_All	ICQS01000489
CL46.Contig3_All	ICQS01000490
CL46.Contig4_All	ICQS01000491
CL47.Contig88_All	ICQS01000574
CL47.Contig89_All	ICQS01000575
CL49.Contig1_All	ICQS01000579
CL49.Contig2_All	ICQS01000580
CL50.Contig1_All	ICQS01000582
CL50.Contig2_All	ICQS01000583
CL51.Contig2_All	ICQS01000585
CL53.Contig3_All	ICQS01000601
CL54.Contig1_All	ICQS01000602
CL54.Contig2_All	ICQS01000603
CL55.Contig3_All	ICQS01000606
CL55.Contig4_All	ICQS01000607
CL55.Contig5_All	ICQS01000608
CL55.Contig6_All	ICQS01000609
CL56.Contig1_All	ICQS01000610
CL56.Contig2_All	ICQS01000611
CL56.Contig3_All	ICQS01000612
CL56.Contig4_All	ICQS01000613
CL56.Contig5_All	ICQS01000614
CL58.Contig1_All	ICQS01000617
CL58.Contig2_All	ICQS01000618
CL58.Contig3_All	ICQS01000619
CL58.Contig4_All	ICQS01000620
CL58.Contig5_All	ICQS01000621
CL58.Contig6_All	ICQS01000622
CL58.Contig7_All	ICQS01000623
CL58.Contig8_All	ICQS01000624
CL61.Contig1_All	ICQS01000631
CL61.Contig2_All	ICQS01000632
CL61.Contig3_All	ICQS01000633
CL61.Contig4_All	ICQS01000634
CL61.Contig5_All	ICQS01000635
CL62.Contig1_All	ICQS01000636
CL62.Contig2_All	ICQS01000637
CL64.Contig2_All	ICQS01000648
CL65.Contig1_All	ICQS01000649
CL65.Contig2_All	ICQS01000650
CL66.Contig1_All	ICQS01000651
CL66.Contig2_All	ICQS01000652
CL66.Contig3_All	ICQS01000653
CL66.Contig4_All	ICQS01000654
CL66.Contig5_All	ICQS01000655
CL66.Contig6_All	ICQS01000656
CL66.Contig7_All	ICQS01000657
CL67.Contig1_All	ICQS01000658
CL67.Contig2_All	ICQS01000659
CL69.Contig1_All	ICQS01000666
CL69.Contig2_All	ICQS01000667
CL70.Contig1_All	ICQS01000668
CL71.Contig2_All	ICQS01000671
CL72.Contig2_All	ICQS01000673
CL73.Contig1_All	ICQS01000674
CL73.Contig7_All	ICQS01000679
CL73.Contig8_All	ICQS01000680
CL73.Contig10_All	ICQS01000682
CL73.Contig13_All	ICQS01000685
CL73.Contig14_All	ICQS01000686
CL73.Contig15_All	ICQS01000687
CL73.Contig18_All	ICQS01000689
CL73.Contig19_All	ICQS01000690
CL75.Contig1_All	ICQS01000704
CL75.Contig2_All	ICQS01000705
CL77.Contig2_All	ICQS01000709
CL77.Contig3_All	ICQS01000710
CL77.Contig4_All	ICQS01000711
CL77.Contig5_All	ICQS01000712
CL79.Contig1_All	ICQS01000720
CL79.Contig2_All	ICQS01000721
CL79.Contig3_All	ICQS01000722
CL79.Contig4_All	ICQS01000723
CL79.Contig5_All	ICQS01000724
CL79.Contig6_All	ICQS01000725
CL80.Contig2_All	ICQS01000727
CL81.Contig1_All	ICQS01000728
CL81.Contig2_All	ICQS01000729
CL84.Contig1_All	ICQS01000737
CL84.Contig2_All	ICQS01000738
CL87.Contig2_All	ICQS01000757
CL87.Contig3_All	ICQS01000758
CL89.Contig1_All	ICQS01000763
CL89.Contig2_All	ICQS01000764
CL92.Contig1_All	ICQS01000775
CL92.Contig2_All	ICQS01000776
CL93.Contig1_All	ICQS01000777
CL93.Contig2_All	ICQS01000778
CL94.Contig30_All	ICQS01000808
CL96.Contig1_All	ICQS01000820
CL96.Contig2_All	ICQS01000821
CL96.Contig3_All	ICQS01000822
CL99.Contig4_All	ICQS01000830
CL99.Contig5_All	ICQS01000831
CL99.Contig6_All	ICQS01000832
CL100.Contig1_All	ICQS01000833
CL100.Contig2_All	ICQS01000834
CL100.Contig3_All	ICQS01000835
CL101.Contig1_All	ICQS01000836
CL101.Contig2_All	ICQS01000837
CL101.Contig3_All	ICQS01000838
CL101.Contig4_All	ICQS01000839
CL102.Contig2_All	ICQS01000841
CL104.Contig13_All	ICQS01000856
CL107.Contig1_All	ICQS01000865
CL107.Contig2_All	ICQS01000866
CL109.Contig3_All	ICQS01000877
CL111.Contig7_All	ICQS01000892
CL111.Contig8_All	ICQS01000893
CL111.Contig9_All	ICQS01000894
CL111.Contig11_All	ICQS01000896
CL111.Contig12_All	ICQS01000897
CL111.Contig13_All	ICQS01000898
CL111.Contig16_All	ICQS01000901
CL112.Contig5_All	ICQS01000906
CL114.Contig1_All	ICQS01000911
CL114.Contig2_All	ICQS01000912
CL115.Contig3_All	ICQS01000915
CL117.Contig1_All	ICQS01000920
CL117.Contig3_All	ICQS01000922
CL118.Contig2_All	ICQS01000924
CL118.Contig3_All	ICQS01000925
CL119.Contig1_All	ICQS01000926
CL119.Contig2_All	ICQS01000927
CL120.Contig5_All	ICQS01000932
CL121.Contig1_All	ICQS01000935
CL121.Contig2_All	ICQS01000936
CL122.Contig6_All	ICQS01000942
CL124.Contig1_All	ICQS01000946
CL124.Contig2_All	ICQS01000947
CL128.Contig37_All	ICQS01000992
CL128.Contig121_All	ICQS01001071
CL128.Contig123_All	ICQS01001073
CL128.Contig124_All	ICQS01001074
CL128.Contig131_All	ICQS01001080
CL128.Contig134_All	ICQS01001083
CL128.Contig135_All	ICQS01001084
CL128.Contig137_All	ICQS01001086
CL128.Contig139_All	ICQS01001088
CL128.Contig143_All	ICQS01001092
CL128.Contig146_All	ICQS01001095
CL128.Contig147_All	ICQS01001096
CL128.Contig148_All	ICQS01001097
CL129.Contig2_All	ICQS01001105
CL129.Contig3_All	ICQS01001106
CL131.Contig13_All	ICQS01001122
CL132.Contig1_All	ICQS01001123
CL132.Contig2_All	ICQS01001124
CL133.Contig6_All	ICQS01001130
CL133.Contig8_All	ICQS01001132
CL133.Contig10_All	ICQS01001134
CL135.Contig2_All	ICQS01001138
CL136.Contig1_All	ICQS01001139
CL136.Contig2_All	ICQS01001140
CL137.Contig1_All	ICQS01001141
CL137.Contig2_All	ICQS01001142
CL138.Contig2_All	ICQS01001144
CL138.Contig3_All	ICQS01001145
CL141.Contig1_All	ICQS01001153
CL142.Contig3_All	ICQS01001157
CL143.Contig1_All	ICQS01001158
CL143.Contig2_All	ICQS01001159
CL143.Contig3_All	ICQS01001160
CL144.Contig3_All	ICQS01001162
CL145.Contig1_All	ICQS01001163
CL145.Contig2_All	ICQS01001164
CL146.Contig1_All	ICQS01001165
CL146.Contig2_All	ICQS01001166
CL149.Contig2_All	ICQS01001172
CL150.Contig2_All	ICQS01001174
CL151.Contig1_All	ICQS01001175
CL151.Contig2_All	ICQS01001176
CL151.Contig3_All	ICQS01001177
CL151.Contig4_All	ICQS01001178
CL152.Contig2_All	ICQS01001180
CL153.Contig1_All	ICQS01001182
CL153.Contig2_All	ICQS01001183
CL153.Contig4_All	ICQS01001184
CL153.Contig5_All	ICQS01001185
CL153.Contig6_All	ICQS01001186
CL153.Contig7_All	ICQS01001187
CL153.Contig8_All	ICQS01001188
CL153.Contig9_All	ICQS01001189
CL153.Contig10_All	ICQS01001190
CL153.Contig11_All	ICQS01001191
CL153.Contig12_All	ICQS01001192
CL153.Contig13_All	ICQS01001193
CL153.Contig14_All	ICQS01001194
CL153.Contig15_All	ICQS01001195
CL153.Contig16_All	ICQS01001196
CL154.Contig1_All	ICQS01001197
CL156.Contig1_All	ICQS01001201
CL156.Contig2_All	ICQS01001202
CL157.Contig2_All	ICQS01001204
CL157.Contig3_All	ICQS01001205
CL159.Contig1_All	ICQS01001209
CL160.Contig1_All	ICQS01001211
CL160.Contig2_All	ICQS01001212
CL161.Contig1_All	ICQS01001214
CL161.Contig2_All	ICQS01001215
CL164.Contig1_All	ICQS01001230
CL164.Contig2_All	ICQS01001231
CL166.Contig2_All	ICQS01001237
CL169.Contig1_All	ICQS01001257
CL169.Contig2_All	ICQS01001258
CL170.Contig1_All	ICQS01001260
CL170.Contig2_All	ICQS01001261
CL171.Contig1_All	ICQS01001262
CL171.Contig2_All	ICQS01001263
CL172.Contig4_All	ICQS01001267
CL172.Contig8_All	ICQS01001271
CL172.Contig12_All	ICQS01001275
CL172.Contig13_All	ICQS01001276
CL173.Contig1_All	ICQS01001278
CL175.Contig3_All	ICQS01001299
CL175.Contig4_All	ICQS01001300
CL175.Contig5_All	ICQS01001301
CL176.Contig23_All	ICQS01001324
CL176.Contig29_All	ICQS01001330
CL177.Contig2_All	ICQS01001332
CL178.Contig2_All	ICQS01001334
CL179.Contig1_All	ICQS01001335
CL179.Contig2_All	ICQS01001336
CL181.Contig1_All	ICQS01001339
CL181.Contig2_All	ICQS01001340
CL182.Contig1_All	ICQS01001342
CL182.Contig2_All	ICQS01001343
CL183.Contig2_All	ICQS01001346
CL184.Contig2_All	ICQS01001347
CL184.Contig3_All	ICQS01001348
CL184.Contig4_All	ICQS01001349
CL186.Contig1_All	ICQS01001352
CL186.Contig2_All	ICQS01001353
CL187.Contig1_All	ICQS01001354
CL187.Contig2_All	ICQS01001355
CL187.Contig3_All	ICQS01001356
CL188.Contig2_All	ICQS01001358
CL188.Contig3_All	ICQS01001359
CL190.Contig4_All	ICQS01001365
CL192.Contig2_All	ICQS01001384
CL193.Contig2_All	ICQS01001386
CL193.Contig3_All	ICQS01001387
CL194.Contig1_All	ICQS01001388
CL194.Contig2_All	ICQS01001389
CL194.Contig3_All	ICQS01001390
CL195.Contig15_All	ICQS01001405
CL195.Contig16_All	ICQS01001406
CL195.Contig17_All	ICQS01001407
CL197.Contig1_All	ICQS01001412
CL197.Contig2_All	ICQS01001413
CL197.Contig3_All	ICQS01001414
CL198.Contig112_All	ICQS01001518
CL199.Contig2_All	ICQS01001521
CL202.Contig1_All	ICQS01001527
CL202.Contig2_All	ICQS01001528
CL203.Contig7_All	ICQS01001535
CL204.Contig1_All	ICQS01001536
CL204.Contig2_All	ICQS01001537
CL205.Contig2_All	ICQS01001539
CL206.Contig1_All	ICQS01001540
CL206.Contig2_All	ICQS01001541
CL207.Contig1_All	ICQS01001542
CL207.Contig2_All	ICQS01001543
CL208.Contig2_All	ICQS01001545
CL208.Contig3_All	ICQS01001546
CL211.Contig1_All	ICQS01001554
CL211.Contig2_All	ICQS01001555
CL212.Contig2_All	ICQS01001557
CL214.Contig1_All	ICQS01001565
CL214.Contig2_All	ICQS01001566
CL215.Contig2_All	ICQS01001568
CL216.Contig6_All	ICQS01001574
CL217.Contig17_All	ICQS01001591
CL218.Contig2_All	ICQS01001593
CL220.Contig2_All	ICQS01001597
CL220.Contig3_All	ICQS01001598
CL220.Contig4_All	ICQS01001599
CL222.Contig1_All	ICQS01001602
CL222.Contig2_All	ICQS01001603
CL224.Contig2_All	ICQS01001611
CL226.Contig1_All	ICQS01001613
CL226.Contig2_All	ICQS01001614
CL230.Contig1_All	ICQS01001627
CL230.Contig2_All	ICQS01001628
CL231.Contig1_All	ICQS01001629
CL231.Contig2_All	ICQS01001630
CL232.Contig1_All	ICQS01001631
CL232.Contig2_All	ICQS01001632
CL233.Contig1_All	ICQS01001633
CL233.Contig2_All	ICQS01001634
CL235.Contig1_All	ICQS01001646
CL235.Contig2_All	ICQS01001647
CL236.Contig7_All	ICQS01001654
CL236.Contig8_All	ICQS01001655
CL237.Contig1_All	ICQS01001656
CL240.Contig1_All	ICQS01001662
CL240.Contig2_All	ICQS01001663
CL241.Contig1_All	ICQS01001664
CL241.Contig2_All	ICQS01001665
CL242.Contig1_All	ICQS01001666
CL242.Contig2_All	ICQS01001667
CL242.Contig3_All	ICQS01001668
CL242.Contig4_All	ICQS01001669
CL243.Contig9_All	ICQS01001677
CL243.Contig12_All	ICQS01001680
CL243.Contig13_All	ICQS01001681
CL243.Contig14_All	ICQS01001682
CL243.Contig15_All	ICQS01001683
CL243.Contig16_All	ICQS01001684
CL243.Contig17_All	ICQS01001685
CL243.Contig20_All	ICQS01001688
CL243.Contig22_All	ICQS01001690
CL243.Contig24_All	ICQS01001692
CL244.Contig2_All	ICQS01001694
CL244.Contig4_All	ICQS01001696
CL246.Contig7_All	ICQS01001706
CL246.Contig12_All	ICQS01001710
CL246.Contig13_All	ICQS01001711
CL246.Contig16_All	ICQS01001714
CL246.Contig17_All	ICQS01001715
CL246.Contig18_All	ICQS01001716
CL247.Contig2_All	ICQS01001718
CL248.Contig1_All	ICQS01001719
CL248.Contig2_All	ICQS01001720
CL249.Contig4_All	ICQS01001724
CL251.Contig1_All	ICQS01001737
CL251.Contig2_All	ICQS01001738
CL257.Contig1_All	ICQS01001755
CL257.Contig2_All	ICQS01001756
CL258.Contig1_All	ICQS01001758
CL259.Contig1_All	ICQS01001760
CL259.Contig2_All	ICQS01001761
CL260.Contig1_All	ICQS01001762
CL260.Contig2_All	ICQS01001763
CL261.Contig2_All	ICQS01001765
CL263.Contig1_All	ICQS01001768
CL263.Contig2_All	ICQS01001769
CL266.Contig2_All	ICQS01001778
CL266.Contig3_All	ICQS01001779
CL267.Contig1_All	ICQS01001781
CL267.Contig3_All	ICQS01001783
CL267.Contig5_All	ICQS01001785
CL267.Contig6_All	ICQS01001786
CL267.Contig7_All	ICQS01001787
CL268.Contig2_All	ICQS01001790
CL268.Contig3_All	ICQS01001791
CL269.Contig1_All	ICQS01001792
CL269.Contig2_All	ICQS01001793
CL270.Contig8_All	ICQS01001800
CL270.Contig9_All	ICQS01001801
CL272.Contig2_All	ICQS01001806
CL272.Contig3_All	ICQS01001807
CL272.Contig4_All	ICQS01001808
CL274.Contig1_All	ICQS01001811
CL274.Contig2_All	ICQS01001812
CL276.Contig41_All	ICQS01001850
CL277.Contig2_All	ICQS01001857
CL277.Contig3_All	ICQS01001858
CL278.Contig2_All	ICQS01001860
CL279.Contig1_All	ICQS01001861
CL279.Contig2_All	ICQS01001862
CL280.Contig3_All	ICQS01001864
CL282.Contig16_All	ICQS01001889
CL282.Contig29_All	ICQS01001899
CL283.Contig3_All	ICQS01001905
CL284.Contig1_All	ICQS01001906
CL284.Contig2_All	ICQS01001907
CL286.Contig3_All	ICQS01001912
CL287.Contig1_All	ICQS01001913
CL287.Contig2_All	ICQS01001914
CL287.Contig3_All	ICQS01001915
CL289.Contig4_All	ICQS01001921
CL289.Contig5_All	ICQS01001922
CL289.Contig6_All	ICQS01001923
CL289.Contig7_All	ICQS01001924
CL290.Contig1_All	ICQS01001925
CL290.Contig2_All	ICQS01001926
CL291.Contig1_All	ICQS01001927
CL291.Contig2_All	ICQS01001928
CL291.Contig3_All	ICQS01001929
CL291.Contig4_All	ICQS01001930
CL292.Contig3_All	ICQS01001933
CL293.Contig1_All	ICQS01001935
CL293.Contig3_All	ICQS01001937
CL293.Contig4_All	ICQS01001938
CL295.Contig2_All	ICQS01001942
CL296.Contig1_All	ICQS01001943
CL296.Contig2_All	ICQS01001944
CL296.Contig3_All	ICQS01001945
CL298.Contig1_All	ICQS01001948
CL298.Contig3_All	ICQS01001950
CL299.Contig1_All	ICQS01001951
CL300.Contig164_All	ICQS01002105
CL300.Contig167_All	ICQS01002108
CL300.Contig172_All	ICQS01002113
CL300.Contig174_All	ICQS01002115
CL300.Contig179_All	ICQS01002120
CL301.Contig1_All	ICQS01002123
CL301.Contig2_All	ICQS01002124
CL302.Contig46_All	ICQS01002167
CL302.Contig48_All	ICQS01002169
CL302.Contig53_All	ICQS01002174
CL302.Contig55_All	ICQS01002176
CL302.Contig56_All	ICQS01002177
CL302.Contig57_All	ICQS01002178
CL303.Contig10_All	ICQS01002186
CL303.Contig12_All	ICQS01002188
CL305.Contig1_All	ICQS01002191
CL305.Contig3_All	ICQS01002193
CL305.Contig4_All	ICQS01002194
CL305.Contig5_All	ICQS01002195
CL306.Contig10_All	ICQS01002206
CL308.Contig1_All	ICQS01002210
CL309.Contig2_All	ICQS01002213
CL311.Contig1_All	ICQS01002217
CL311.Contig3_All	ICQS01002219
CL311.Contig4_All	ICQS01002220
CL312.Contig2_All	ICQS01002221
CL312.Contig3_All	ICQS01002222
CL312.Contig4_All	ICQS01002223
CL312.Contig5_All	ICQS01002224
CL313.Contig1_All	ICQS01002225
CL313.Contig2_All	ICQS01002226
CL314.Contig1_All	ICQS01002227
CL314.Contig2_All	ICQS01002228
CL315.Contig2_All	ICQS01002230
CL317.Contig1_All	ICQS01002239
CL317.Contig2_All	ICQS01002240
CL319.Contig1_All	ICQS01002247
CL319.Contig2_All	ICQS01002248
CL320.Contig2_All	ICQS01002250
CL320.Contig3_All	ICQS01002251
CL321.Contig4_All	ICQS01002255
CL324.Contig2_All	ICQS01002268
CL325.Contig2_All	ICQS01002270
CL329.Contig1_All	ICQS01002280
CL329.Contig2_All	ICQS01002281
CL329.Contig3_All	ICQS01002282
CL330.Contig2_All	ICQS01002284
CL331.Contig1_All	ICQS01002285
CL331.Contig2_All	ICQS01002286
CL333.Contig6_All	ICQS01002294
CL334.Contig1_All	ICQS01002295
CL334.Contig2_All	ICQS01002296
CL336.Contig1_All	ICQS01002299
CL336.Contig2_All	ICQS01002300
CL337.Contig5_All	ICQS01002305
CL338.Contig1_All	ICQS01002306
CL338.Contig2_All	ICQS01002307
CL340.Contig3_All	ICQS01002314
CL341.Contig1_All	ICQS01002315
CL343.Contig1_All	ICQS01002319
CL343.Contig2_All	ICQS01002320
CL344.Contig1_All	ICQS01002321
CL344.Contig2_All	ICQS01002322
CL345.Contig2_All	ICQS01002324
CL347.Contig2_All	ICQS01002330
CL348.Contig1_All	ICQS01002332
CL348.Contig2_All	ICQS01002333
CL348.Contig3_All	ICQS01002334
CL348.Contig4_All	ICQS01002335
CL349.Contig2_All	ICQS01002336
CL350.Contig1_All	ICQS01002337
CL350.Contig2_All	ICQS01002338
CL350.Contig3_All	ICQS01002339
CL351.Contig1_All	ICQS01002340
CL351.Contig2_All	ICQS01002341
CL351.Contig4_All	ICQS01002343
CL351.Contig5_All	ICQS01002344
CL354.Contig4_All	ICQS01002353
CL359.Contig4_All	ICQS01002375
CL360.Contig2_All	ICQS01002378
CL362.Contig7_All	ICQS01002387
CL362.Contig18_All	ICQS01002398
CL362.Contig20_All	ICQS01002400
CL363.Contig1_All	ICQS01002401
CL364.Contig3_All	ICQS01002404
CL364.Contig4_All	ICQS01002405
CL365.Contig1_All	ICQS01002406
CL365.Contig2_All	ICQS01002407
CL365.Contig3_All	ICQS01002408
CL365.Contig4_All	ICQS01002409
CL368.Contig4_All	ICQS01002418
CL368.Contig5_All	ICQS01002419
CL371.Contig1_All	ICQS01002429
CL372.Contig2_All	ICQS01002432
CL372.Contig3_All	ICQS01002433
CL372.Contig4_All	ICQS01002434
CL373.Contig1_All	ICQS01002435
CL373.Contig2_All	ICQS01002436
CL373.Contig3_All	ICQS01002437
CL377.Contig1_All	ICQS01002467
CL377.Contig2_All	ICQS01002468
CL377.Contig3_All	ICQS01002469
CL378.Contig2_All	ICQS01002471
CL378.Contig3_All	ICQS01002472
CL378.Contig4_All	ICQS01002473
CL379.Contig1_All	ICQS01002474
CL379.Contig2_All	ICQS01002475
CL381.Contig1_All	ICQS01002478
CL381.Contig2_All	ICQS01002479
CL381.Contig3_All	ICQS01002480
CL382.Contig5_All	ICQS01002484
CL382.Contig8_All	ICQS01002487
CL382.Contig9_All	ICQS01002488
CL382.Contig10_All	ICQS01002489
CL382.Contig11_All	ICQS01002490
CL382.Contig12_All	ICQS01002491
CL382.Contig13_All	ICQS01002492
CL382.Contig14_All	ICQS01002493
CL382.Contig15_All	ICQS01002494
CL385.Contig2_All	ICQS01002502
CL387.Contig2_All	ICQS01002508
CL388.Contig6_All	ICQS01002515
CL388.Contig7_All	ICQS01002516
CL389.Contig2_All	ICQS01002518
CL389.Contig3_All	ICQS01002519
CL392.Contig1_All	ICQS01002524
CL392.Contig2_All	ICQS01002525
CL392.Contig3_All	ICQS01002526
CL392.Contig4_All	ICQS01002527
CL392.Contig5_All	ICQS01002528
CL392.Contig6_All	ICQS01002529
CL392.Contig7_All	ICQS01002530
CL393.Contig1_All	ICQS01002531
CL393.Contig2_All	ICQS01002532
CL394.Contig1_All	ICQS01002533
CL394.Contig2_All	ICQS01002534
CL396.Contig11_All	ICQS01002547
CL397.Contig1_All	ICQS01002549
CL397.Contig2_All	ICQS01002550
CL397.Contig3_All	ICQS01002551
CL397.Contig4_All	ICQS01002552
CL397.Contig5_All	ICQS01002553
CL397.Contig6_All	ICQS01002554
CL397.Contig7_All	ICQS01002555
CL397.Contig8_All	ICQS01002556
CL397.Contig9_All	ICQS01002557
CL397.Contig10_All	ICQS01002558
CL397.Contig11_All	ICQS01002559
CL398.Contig2_All	ICQS01002561
CL399.Contig1_All	ICQS01002562
CL399.Contig2_All	ICQS01002563
CL399.Contig3_All	ICQS01002564
CL400.Contig3_All	ICQS01002566
CL400.Contig6_All	ICQS01002569
CL401.Contig8_All	ICQS01002577
CL401.Contig12_All	ICQS01002581
CL402.Contig2_All	ICQS01002583
CL402.Contig3_All	ICQS01002584
CL402.Contig4_All	ICQS01002585
CL403.Contig4_All	ICQS01002587
CL403.Contig5_All	ICQS01002588
CL403.Contig6_All	ICQS01002589
CL404.Contig1_All	ICQS01002590
CL404.Contig2_All	ICQS01002591
CL407.Contig2_All	ICQS01002601
CL407.Contig5_All	ICQS01002604
CL408.Contig2_All	ICQS01002606
CL410.Contig3_All	ICQS01002611
CL410.Contig4_All	ICQS01002612
CL411.Contig15_All	ICQS01002627
CL412.Contig1_All	ICQS01002628
CL412.Contig2_All	ICQS01002629
CL415.Contig2_All	ICQS01002635
CL415.Contig3_All	ICQS01002636
CL417.Contig2_All	ICQS01002641
CL418.Contig2_All	ICQS01002644
CL418.Contig3_All	ICQS01002645
CL420.Contig1_All	ICQS01002648
CL421.Contig1_All	ICQS01002650
CL421.Contig2_All	ICQS01002651
CL422.Contig1_All	ICQS01002652
CL422.Contig2_All	ICQS01002653
CL422.Contig3_All	ICQS01002654
CL423.Contig2_All	ICQS01002655
CL424.Contig1_All	ICQS01002656
CL424.Contig2_All	ICQS01002657
CL426.Contig3_All	ICQS01002663
CL427.Contig2_All	ICQS01002664
CL427.Contig3_All	ICQS01002665
CL428.Contig3_All	ICQS01002668
CL429.Contig1_All	ICQS01002669
CL429.Contig2_All	ICQS01002670
CL431.Contig1_All	ICQS01002673
CL431.Contig2_All	ICQS01002674
CL432.Contig2_All	ICQS01002676
CL433.Contig1_All	ICQS01002677
CL433.Contig2_All	ICQS01002678
CL434.Contig2_All	ICQS01002680
CL434.Contig3_All	ICQS01002681
CL435.Contig1_All	ICQS01002686
CL435.Contig2_All	ICQS01002687
CL436.Contig3_All	ICQS01002690
CL436.Contig6_All	ICQS01002693
CL438.Contig1_All	ICQS01002695
CL438.Contig2_All	ICQS01002696
CL439.Contig1_All	ICQS01002697
CL439.Contig2_All	ICQS01002698
CL440.Contig2_All	ICQS01002700
CL440.Contig3_All	ICQS01002701
CL441.Contig1_All	ICQS01002702
CL441.Contig2_All	ICQS01002703
CL441.Contig3_All	ICQS01002704
CL442.Contig1_All	ICQS01002705
CL443.Contig14_All	ICQS01002719
CL443.Contig17_All	ICQS01002722
CL443.Contig20_All	ICQS01002725
CL443.Contig22_All	ICQS01002727
CL444.Contig1_All	ICQS01002731
CL444.Contig2_All	ICQS01002732
CL444.Contig3_All	ICQS01002733
CL445.Contig1_All	ICQS01002735
CL445.Contig2_All	ICQS01002736
CL446.Contig3_All	ICQS01002738
CL447.Contig2_All	ICQS01002740
CL448.Contig5_All	ICQS01002744
CL448.Contig6_All	ICQS01002745
CL450.Contig1_All	ICQS01002751
CL450.Contig2_All	ICQS01002752
CL452.Contig4_All	ICQS01002758
CL452.Contig6_All	ICQS01002760
CL452.Contig7_All	ICQS01002761
CL453.Contig1_All	ICQS01002762
CL453.Contig2_All	ICQS01002763
CL454.Contig4_All	ICQS01002767
CL455.Contig1_All	ICQS01002770
CL455.Contig3_All	ICQS01002772
CL455.Contig4_All	ICQS01002773
CL456.Contig1_All	ICQS01002774
CL456.Contig2_All	ICQS01002775
CL457.Contig1_All	ICQS01002776
CL458.Contig1_All	ICQS01002778
CL458.Contig2_All	ICQS01002779
CL458.Contig3_All	ICQS01002780
CL459.Contig1_All	ICQS01002781
CL459.Contig2_All	ICQS01002782
CL460.Contig4_All	ICQS01002786
CL462.Contig1_All	ICQS01002791
CL462.Contig2_All	ICQS01002792
CL462.Contig3_All	ICQS01002793
CL463.Contig2_All	ICQS01002795
CL464.Contig1_All	ICQS01002796
CL464.Contig2_All	ICQS01002797
CL465.Contig1_All	ICQS01002798
CL465.Contig2_All	ICQS01002799
CL466.Contig5_All	ICQS01002804
CL466.Contig6_All	ICQS01002805
CL466.Contig7_All	ICQS01002806
CL466.Contig8_All	ICQS01002807
CL467.Contig25_All	ICQS01002825
CL469.Contig3_All	ICQS01002830
CL469.Contig6_All	ICQS01002833
CL469.Contig7_All	ICQS01002834
CL470.Contig6_All	ICQS01002839
CL470.Contig7_All	ICQS01002840
CL471.Contig1_All	ICQS01002841
CL471.Contig2_All	ICQS01002842
CL472.Contig1_All	ICQS01002843
CL472.Contig2_All	ICQS01002844
CL472.Contig3_All	ICQS01002845
CL472.Contig4_All	ICQS01002846
CL474.Contig2_All	ICQS01002854
CL477.Contig31_All	ICQS01002880
CL478.Contig1_All	ICQS01002882
CL478.Contig2_All	ICQS01002883
CL479.Contig1_All	ICQS01002884
CL479.Contig2_All	ICQS01002885
CL481.Contig1_All	ICQS01002888
CL482.Contig5_All	ICQS01002893
CL484.Contig5_All	ICQS01002898
CL484.Contig6_All	ICQS01002899
CL484.Contig7_All	ICQS01002900
CL484.Contig9_All	ICQS01002902
CL484.Contig11_All	ICQS01002904
CL484.Contig13_All	ICQS01002906
CL484.Contig14_All	ICQS01002907
CL484.Contig15_All	ICQS01002908
CL486.Contig2_All	ICQS01002911
CL488.Contig1_All	ICQS01002914
CL488.Contig2_All	ICQS01002915
CL489.Contig1_All	ICQS01002916
CL489.Contig2_All	ICQS01002917
CL490.Contig2_All	ICQS01002919
CL490.Contig3_All	ICQS01002920
CL492.Contig2_All	ICQS01002925
CL493.Contig2_All	ICQS01002927
CL493.Contig3_All	ICQS01002928
CL494.Contig1_All	ICQS01002929
CL494.Contig2_All	ICQS01002930
CL494.Contig3_All	ICQS01002931
CL494.Contig4_All	ICQS01002932
CL495.Contig1_All	ICQS01002933
CL495.Contig2_All	ICQS01002934
CL495.Contig3_All	ICQS01002935
CL497.Contig2_All	ICQS01002941
CL499.Contig1_All	ICQS01002944
CL499.Contig2_All	ICQS01002945
CL499.Contig3_All	ICQS01002946
CL499.Contig4_All	ICQS01002947
CL499.Contig5_All	ICQS01002948
CL499.Contig6_All	ICQS01002949
CL500.Contig4_All	ICQS01002953
CL502.Contig1_All	ICQS01002956
CL502.Contig2_All	ICQS01002957
CL502.Contig3_All	ICQS01002958
CL502.Contig4_All	ICQS01002959
CL504.Contig2_All	ICQS01002962
CL506.Contig10_All	ICQS01002989
CL507.Contig4_All	ICQS01002993
CL507.Contig6_All	ICQS01002995
CL507.Contig8_All	ICQS01002997
CL507.Contig9_All	ICQS01002998
CL507.Contig10_All	ICQS01002999
CL509.Contig1_All	ICQS01003002
CL509.Contig3_All	ICQS01003004
CL510.Contig4_All	ICQS01003008
CL512.Contig1_All	ICQS01003011
CL512.Contig2_All	ICQS01003012
CL513.Contig9_All	ICQS01003020
CL515.Contig2_All	ICQS01003023
CL516.Contig1_All	ICQS01003025
CL516.Contig2_All	ICQS01003026
CL517.Contig1_All	ICQS01003027
CL518.Contig1_All	ICQS01003030
CL518.Contig2_All	ICQS01003031
CL519.Contig2_All	ICQS01003033
CL519.Contig3_All	ICQS01003034
CL520.Contig1_All	ICQS01003035
CL522.Contig1_All	ICQS01003037
CL522.Contig2_All	ICQS01003038
CL522.Contig3_All	ICQS01003039
CL522.Contig4_All	ICQS01003040
CL522.Contig5_All	ICQS01003041
CL522.Contig6_All	ICQS01003042
CL522.Contig7_All	ICQS01003043
CL522.Contig8_All	ICQS01003044
CL522.Contig9_All	ICQS01003045
CL523.Contig4_All	ICQS01003049
CL524.Contig2_All	ICQS01003052
CL525.Contig2_All	ICQS01003053
CL526.Contig1_All	ICQS01003054
CL526.Contig2_All	ICQS01003055
CL529.Contig2_All	ICQS01003084
CL529.Contig3_All	ICQS01003085
CL534.Contig2_All	ICQS01003108
CL534.Contig3_All	ICQS01003109
CL535.Contig1_All	ICQS01003110
CL535.Contig3_All	ICQS01003112
CL535.Contig4_All	ICQS01003113
CL535.Contig5_All	ICQS01003114
CL537.Contig2_All	ICQS01003117
CL538.Contig1_All	ICQS01003118
CL538.Contig2_All	ICQS01003119
CL538.Contig4_All	ICQS01003121
CL538.Contig5_All	ICQS01003122
CL538.Contig6_All	ICQS01003123
CL538.Contig9_All	ICQS01003126
CL538.Contig10_All	ICQS01003127
CL539.Contig1_All	ICQS01003128
CL539.Contig2_All	ICQS01003129
CL540.Contig2_All	ICQS01003131
CL541.Contig2_All	ICQS01003133
CL542.Contig2_All	ICQS01003134
CL542.Contig3_All	ICQS01003135
CL544.Contig2_All	ICQS01003139
CL549.Contig3_All	ICQS01003216
CL549.Contig4_All	ICQS01003217
CL551.Contig14_All	ICQS01003234
CL554.Contig2_All	ICQS01003242
CL554.Contig3_All	ICQS01003243
CL554.Contig4_All	ICQS01003244
CL559.Contig1_All	ICQS01003253
CL559.Contig2_All	ICQS01003254
CL559.Contig3_All	ICQS01003255
CL563.Contig4_All	ICQS01003270
CL563.Contig5_All	ICQS01003271
CL563.Contig6_All	ICQS01003272
CL563.Contig7_All	ICQS01003273
CL565.Contig5_All	ICQS01003297
CL565.Contig6_All	ICQS01003298
CL565.Contig7_All	ICQS01003299
CL565.Contig8_All	ICQS01003300
CL567.Contig2_All	ICQS01003304
CL571.Contig14_All	ICQS01003326
CL571.Contig17_All	ICQS01003329
CL572.Contig2_All	ICQS01003333
CL572.Contig4_All	ICQS01003335
CL573.Contig2_All	ICQS01003336
CL574.Contig2_All	ICQS01003338
CL576.Contig3_All	ICQS01003344
CL576.Contig4_All	ICQS01003345
CL577.Contig24_All	ICQS01003366
CL577.Contig27_All	ICQS01003369
CL578.Contig6_All	ICQS01003375
CL579.Contig1_All	ICQS01003389
CL579.Contig2_All	ICQS01003390
CL579.Contig3_All	ICQS01003391
CL580.Contig1_All	ICQS01003392
CL580.Contig2_All	ICQS01003393
CL581.Contig3_All	ICQS01003396
CL581.Contig4_All	ICQS01003397
CL582.Contig1_All	ICQS01003398
CL582.Contig2_All	ICQS01003399
CL583.Contig1_All	ICQS01003400
CL583.Contig2_All	ICQS01003401
CL584.Contig1_All	ICQS01003402
CL584.Contig2_All	ICQS01003403
CL585.Contig1_All	ICQS01003404
CL585.Contig2_All	ICQS01003405
CL588.Contig2_All	ICQS01003415
CL589.Contig1_All	ICQS01003416
CL592.Contig2_All	ICQS01003423
CL594.Contig1_All	ICQS01003429
CL594.Contig2_All	ICQS01003430
CL598.Contig1_All	ICQS01003440
CL598.Contig2_All	ICQS01003441
CL598.Contig3_All	ICQS01003442
CL600.Contig2_All	ICQS01003446
CL601.Contig1_All	ICQS01003447
CL601.Contig2_All	ICQS01003448
CL604.Contig1_All	ICQS01003460
CL604.Contig2_All	ICQS01003461
CL605.Contig1_All	ICQS01003462
CL605.Contig3_All	ICQS01003464
CL607.Contig1_All	ICQS01003470
CL607.Contig2_All	ICQS01003471
CL612.Contig2_All	ICQS01003486
CL612.Contig3_All	ICQS01003487
CL613.Contig2_All	ICQS01003489
CL616.Contig2_All	ICQS01003496
CL617.Contig4_All	ICQS01003500
CL619.Contig1_All	ICQS01003504
CL619.Contig2_All	ICQS01003505
CL622.Contig1_All	ICQS01003511
CL622.Contig2_All	ICQS01003512
CL626.Contig1_All	ICQS01003543
CL626.Contig2_All	ICQS01003544
CL627.Contig3_All	ICQS01003547
CL630.Contig1_All	ICQS01003555
CL630.Contig2_All	ICQS01003556
CL630.Contig3_All	ICQS01003557
CL631.Contig8_All	ICQS01003564
CL631.Contig10_All	ICQS01003566
CL633.Contig1_All	ICQS01003569
CL633.Contig2_All	ICQS01003570
CL633.Contig3_All	ICQS01003571
CL635.Contig2_All	ICQS01003577
CL636.Contig1_All	ICQS01003578
CL636.Contig2_All	ICQS01003579
CL637.Contig1_All	ICQS01003580
CL637.Contig2_All	ICQS01003581
CL639.Contig3_All	ICQS01003586
CL642.Contig2_All	ICQS01003592
CL642.Contig4_All	ICQS01003594
CL644.Contig1_All	ICQS01003597
CL645.Contig1_All	ICQS01003599
CL645.Contig2_All	ICQS01003600
CL645.Contig3_All	ICQS01003601
CL647.Contig1_All	ICQS01003605
CL647.Contig2_All	ICQS01003606
CL649.Contig2_All	ICQS01003609
CL650.Contig3_All	ICQS01003612
CL652.Contig5_All	ICQS01003620
CL652.Contig6_All	ICQS01003621
CL652.Contig9_All	ICQS01003624
CL652.Contig10_All	ICQS01003625
CL653.Contig1_All	ICQS01003626
CL656.Contig1_All	ICQS01003635
CL656.Contig2_All	ICQS01003636
CL660.Contig1_All	ICQS01003646
CL662.Contig1_All	ICQS01003650
CL662.Contig5_All	ICQS01003654
CL662.Contig6_All	ICQS01003655
CL664.Contig4_All	ICQS01003663
CL665.Contig1_All	ICQS01003664
CL665.Contig2_All	ICQS01003665
CL673.Contig1_All	ICQS01003702
CL673.Contig2_All	ICQS01003703
CL674.Contig3_All	ICQS01003705
CL674.Contig4_All	ICQS01003706
CL675.Contig1_All	ICQS01003707
CL675.Contig2_All	ICQS01003708
CL675.Contig3_All	ICQS01003709
CL675.Contig4_All	ICQS01003710
CL675.Contig5_All	ICQS01003711
CL676.Contig2_All	ICQS01003713
CL676.Contig3_All	ICQS01003714
CL679.Contig2_All	ICQS01003723
CL682.Contig2_All	ICQS01003730
CL684.Contig1_All	ICQS01003736
CL684.Contig2_All	ICQS01003737
CL685.Contig2_All	ICQS01003739
CL685.Contig3_All	ICQS01003740
CL685.Contig4_All	ICQS01003741
CL686.Contig1_All	ICQS01003742
CL689.Contig1_All	ICQS01003754
CL690.Contig1_All	ICQS01003756
CL692.Contig1_All	ICQS01003761
CL692.Contig3_All	ICQS01003763
CL692.Contig4_All	ICQS01003764
CL692.Contig5_All	ICQS01003765
CL692.Contig7_All	ICQS01003767
CL692.Contig8_All	ICQS01003768
CL695.Contig2_All	ICQS01003773
CL696.Contig1_All	ICQS01003774
CL696.Contig2_All	ICQS01003775
CL697.Contig1_All	ICQS01003776
CL697.Contig2_All	ICQS01003777
CL698.Contig1_All	ICQS01003778
CL698.Contig2_All	ICQS01003779
CL699.Contig2_All	ICQS01003781
CL700.Contig2_All	ICQS01003782
CL700.Contig3_All	ICQS01003783
CL701.Contig1_All	ICQS01003784
CL701.Contig2_All	ICQS01003785
CL703.Contig1_All	ICQS01003792
CL703.Contig2_All	ICQS01003793
CL703.Contig3_All	ICQS01003794
CL705.Contig1_All	ICQS01003798
CL706.Contig1_All	ICQS01003799
CL706.Contig2_All	ICQS01003800
CL707.Contig2_All	ICQS01003801
CL707.Contig3_All	ICQS01003802
CL707.Contig4_All	ICQS01003803
CL707.Contig5_All	ICQS01003804
CL709.Contig6_All	ICQS01003812
CL711.Contig1_All	ICQS01003818
CL711.Contig2_All	ICQS01003819
CL711.Contig3_All	ICQS01003820
CL711.Contig4_All	ICQS01003821
CL711.Contig5_All	ICQS01003822
CL712.Contig2_All	ICQS01003824
CL713.Contig1_All	ICQS01003825
CL713.Contig2_All	ICQS01003826
CL715.Contig7_All	ICQS01003835
CL715.Contig8_All	ICQS01003836
CL715.Contig9_All	ICQS01003837
CL715.Contig10_All	ICQS01003838
CL715.Contig11_All	ICQS01003839
CL716.Contig2_All	ICQS01003841
CL716.Contig3_All	ICQS01003842
CL716.Contig4_All	ICQS01003843
CL716.Contig5_All	ICQS01003844
CL720.Contig2_All	ICQS01003856
CL721.Contig1_All	ICQS01003857
CL721.Contig2_All	ICQS01003858
CL722.Contig1_All	ICQS01003859
CL722.Contig2_All	ICQS01003860
CL722.Contig3_All	ICQS01003861
CL723.Contig1_All	ICQS01003862
CL723.Contig2_All	ICQS01003863
CL723.Contig3_All	ICQS01003864
CL725.Contig1_All	ICQS01003867
CL725.Contig2_All	ICQS01003868
CL725.Contig3_All	ICQS01003869
CL726.Contig1_All	ICQS01003870
CL726.Contig2_All	ICQS01003871
CL727.Contig1_All	ICQS01003872
CL727.Contig2_All	ICQS01003873
CL727.Contig3_All	ICQS01003874
CL728.Contig6_All	ICQS01003879
CL730.Contig1_All	ICQS01003882
CL730.Contig2_All	ICQS01003883
CL731.Contig2_All	ICQS01003885
CL731.Contig3_All	ICQS01003886
CL731.Contig4_All	ICQS01003887
CL734.Contig2_All	ICQS01003904
CL734.Contig3_All	ICQS01003905
CL734.Contig5_All	ICQS01003907
CL734.Contig6_All	ICQS01003908
CL736.Contig1_All	ICQS01003911
CL736.Contig2_All	ICQS01003912
CL737.Contig1_All	ICQS01003913
CL737.Contig2_All	ICQS01003914
CL738.Contig1_All	ICQS01003915
CL739.Contig2_All	ICQS01003918
CL740.Contig1_All	ICQS01003920
CL740.Contig2_All	ICQS01003921
CL742.Contig1_All	ICQS01003925
CL742.Contig2_All	ICQS01003926
CL743.Contig33_All	ICQS01003959
CL744.Contig1_All	ICQS01003962
CL744.Contig2_All	ICQS01003963
CL745.Contig1_All	ICQS01003964
CL745.Contig3_All	ICQS01003966
CL746.Contig1_All	ICQS01003968
CL746.Contig2_All	ICQS01003969
CL748.Contig4_All	ICQS01003976
CL749.Contig1_All	ICQS01003977
CL749.Contig2_All	ICQS01003978
CL751.Contig1_All	ICQS01003986
CL751.Contig2_All	ICQS01003987
CL752.Contig6_All	ICQS01003991
CL752.Contig7_All	ICQS01003992
CL753.Contig1_All	ICQS01003993
CL753.Contig2_All	ICQS01003994
CL756.Contig2_All	ICQS01004000
CL756.Contig3_All	ICQS01004001
CL756.Contig4_All	ICQS01004002
CL756.Contig5_All	ICQS01004003
CL756.Contig6_All	ICQS01004004
CL756.Contig7_All	ICQS01004005
CL756.Contig8_All	ICQS01004006
CL756.Contig9_All	ICQS01004007
CL758.Contig6_All	ICQS01004030
CL759.Contig2_All	ICQS01004031
CL759.Contig3_All	ICQS01004032
CL759.Contig4_All	ICQS01004033
CL759.Contig9_All	ICQS01004036
CL759.Contig10_All	ICQS01004037
CL761.Contig2_All	ICQS01004042
CL763.Contig1_All	ICQS01004045
CL763.Contig2_All	ICQS01004046
CL766.Contig2_All	ICQS01004052
CL767.Contig5_All	ICQS01004058
CL768.Contig1_All	ICQS01004061
CL770.Contig1_All	ICQS01004064
CL770.Contig2_All	ICQS01004065
CL771.Contig1_All	ICQS01004066
CL771.Contig2_All	ICQS01004067
CL771.Contig3_All	ICQS01004068
CL772.Contig2_All	ICQS01004070
CL775.Contig1_All	ICQS01004077
CL776.Contig1_All	ICQS01004079
CL776.Contig2_All	ICQS01004080
CL776.Contig4_All	ICQS01004081
CL776.Contig5_All	ICQS01004082
CL776.Contig6_All	ICQS01004083
CL777.Contig2_All	ICQS01004085
CL777.Contig3_All	ICQS01004086
CL777.Contig4_All	ICQS01004087
CL779.Contig3_All	ICQS01004092
CL779.Contig4_All	ICQS01004093
CL781.Contig2_All	ICQS01004096
CL784.Contig2_All	ICQS01004103
CL786.Contig1_All	ICQS01004108
CL787.Contig2_All	ICQS01004111
CL788.Contig2_All	ICQS01004114
CL789.Contig1_All	ICQS01004115
CL789.Contig2_All	ICQS01004116
CL790.Contig2_All	ICQS01004117
CL791.Contig1_All	ICQS01004118
CL791.Contig2_All	ICQS01004119
CL793.Contig1_All	ICQS01004122
CL793.Contig3_All	ICQS01004124
CL794.Contig1_All	ICQS01004125
CL794.Contig2_All	ICQS01004126
CL794.Contig3_All	ICQS01004127
CL794.Contig4_All	ICQS01004128
CL796.Contig1_All	ICQS01004132
CL796.Contig2_All	ICQS01004133
CL796.Contig3_All	ICQS01004134
CL796.Contig4_All	ICQS01004135
CL796.Contig5_All	ICQS01004136
CL796.Contig6_All	ICQS01004137
CL797.Contig3_All	ICQS01004141
CL800.Contig4_All	ICQS01004151
CL800.Contig5_All	ICQS01004152
CL800.Contig7_All	ICQS01004154
CL800.Contig8_All	ICQS01004155
CL800.Contig9_All	ICQS01004156
CL800.Contig10_All	ICQS01004157
CL801.Contig1_All	ICQS01004158
CL801.Contig2_All	ICQS01004159
CL801.Contig3_All	ICQS01004160
CL804.Contig2_All	ICQS01004165
CL805.Contig10_All	ICQS01004170
CL805.Contig11_All	ICQS01004171
CL805.Contig12_All	ICQS01004172
CL805.Contig13_All	ICQS01004173
CL805.Contig16_All	ICQS01004176
CL805.Contig17_All	ICQS01004177
CL806.Contig1_All	ICQS01004178
CL806.Contig2_All	ICQS01004179
CL807.Contig1_All	ICQS01004180
CL807.Contig2_All	ICQS01004181
CL808.Contig2_All	ICQS01004183
CL809.Contig1_All	ICQS01004184
CL809.Contig2_All	ICQS01004185
CL809.Contig3_All	ICQS01004186
CL810.Contig2_All	ICQS01004188
CL811.Contig1_All	ICQS01004189
CL811.Contig2_All	ICQS01004190
CL812.Contig4_All	ICQS01004193
CL813.Contig1_All	ICQS01004199
CL814.Contig1_All	ICQS01004201
CL814.Contig2_All	ICQS01004202
CL816.Contig7_All	ICQS01004212
CL817.Contig1_All	ICQS01004213
CL817.Contig2_All	ICQS01004214
CL818.Contig10_All	ICQS01004222
CL819.Contig2_All	ICQS01004225
CL822.Contig1_All	ICQS01004232
CL822.Contig2_All	ICQS01004233
CL823.Contig5_All	ICQS01004238
CL823.Contig8_All	ICQS01004241
CL824.Contig1_All	ICQS01004242
CL824.Contig2_All	ICQS01004243
CL825.Contig1_All	ICQS01004245
CL825.Contig2_All	ICQS01004246
CL828.Contig1_All	ICQS01004251
CL828.Contig2_All	ICQS01004252
CL828.Contig3_All	ICQS01004253
CL828.Contig4_All	ICQS01004254
CL829.Contig2_All	ICQS01004255
CL830.Contig1_All	ICQS01004259
CL832.Contig1_All	ICQS01004263
CL832.Contig2_All	ICQS01004264
CL833.Contig1_All	ICQS01004265
CL835.Contig4_All	ICQS01004272
CL837.Contig1_All	ICQS01004275
CL837.Contig2_All	ICQS01004276
CL838.Contig1_All	ICQS01004278
CL838.Contig2_All	ICQS01004279
CL840.Contig1_All	ICQS01004282
CL840.Contig2_All	ICQS01004283
CL840.Contig3_All	ICQS01004284
CL841.Contig3_All	ICQS01004286
CL842.Contig2_All	ICQS01004289
CL844.Contig1_All	ICQS01004292
CL844.Contig2_All	ICQS01004293
CL844.Contig3_All	ICQS01004294
CL845.Contig1_All	ICQS01004295
CL846.Contig1_All	ICQS01004297
CL847.Contig1_All	ICQS01004299
CL847.Contig2_All	ICQS01004300
CL848.Contig2_All	ICQS01004302
CL848.Contig3_All	ICQS01004303
CL848.Contig5_All	ICQS01004305
CL849.Contig2_All	ICQS01004307
CL849.Contig3_All	ICQS01004308
CL849.Contig4_All	ICQS01004309
CL849.Contig5_All	ICQS01004310
CL851.Contig2_All	ICQS01004316
CL857.Contig2_All	ICQS01004331
CL858.Contig4_All	ICQS01004335
CL858.Contig5_All	ICQS01004336
CL858.Contig6_All	ICQS01004337
CL859.Contig1_All	ICQS01004338
CL859.Contig2_All	ICQS01004339
CL860.Contig1_All	ICQS01004340
CL860.Contig2_All	ICQS01004341
CL861.Contig5_All	ICQS01004346
CL862.Contig1_All	ICQS01004347
CL862.Contig2_All	ICQS01004348
CL862.Contig4_All	ICQS01004350
CL862.Contig6_All	ICQS01004352
CL866.Contig1_All	ICQS01004372
CL866.Contig2_All	ICQS01004373
CL868.Contig1_All	ICQS01004376
CL870.Contig1_All	ICQS01004381
CL870.Contig2_All	ICQS01004382
CL870.Contig3_All	ICQS01004383
CL870.Contig4_All	ICQS01004384
CL870.Contig5_All	ICQS01004385
CL872.Contig2_All	ICQS01004400
CL874.Contig1_All	ICQS01004404
CL874.Contig2_All	ICQS01004405
CL874.Contig3_All	ICQS01004406
CL875.Contig2_All	ICQS01004408
CL876.Contig1_All	ICQS01004409
CL876.Contig2_All	ICQS01004410
CL876.Contig3_All	ICQS01004411
CL881.Contig3_All	ICQS01004426
CL885.Contig2_All	ICQS01004433
CL886.Contig2_All	ICQS01004435
CL887.Contig1_All	ICQS01004436
CL887.Contig2_All	ICQS01004437
CL889.Contig1_All	ICQS01004441
CL889.Contig2_All	ICQS01004442
CL890.Contig1_All	ICQS01004443
CL891.Contig1_All	ICQS01004445
CL891.Contig2_All	ICQS01004446
CL893.Contig1_All	ICQS01004449
CL893.Contig2_All	ICQS01004450
CL893.Contig3_All	ICQS01004451
CL893.Contig4_All	ICQS01004452
CL896.Contig1_All	ICQS01004457
CL896.Contig2_All	ICQS01004458
CL897.Contig1_All	ICQS01004459
CL897.Contig2_All	ICQS01004460
CL899.Contig1_All	ICQS01004463
CL899.Contig2_All	ICQS01004464
CL900.Contig2_All	ICQS01004466
CL901.Contig1_All	ICQS01004467
CL901.Contig2_All	ICQS01004468
CL903.Contig1_All	ICQS01004471
CL903.Contig2_All	ICQS01004472
CL904.Contig1_All	ICQS01004473
CL904.Contig2_All	ICQS01004474
CL904.Contig3_All	ICQS01004475
CL904.Contig4_All	ICQS01004476
CL905.Contig1_All	ICQS01004477
CL906.Contig2_All	ICQS01004480
CL906.Contig3_All	ICQS01004481
CL907.Contig6_All	ICQS01004489
CL908.Contig2_All	ICQS01004492
CL910.Contig1_All	ICQS01004495
CL910.Contig2_All	ICQS01004496
CL912.Contig7_All	ICQS01004504
CL914.Contig1_All	ICQS01004508
CL914.Contig2_All	ICQS01004509
CL916.Contig1_All	ICQS01004520
CL916.Contig2_All	ICQS01004521
CL919.Contig1_All	ICQS01004526
CL919.Contig2_All	ICQS01004527
CL921.Contig1_All	ICQS01004530
CL921.Contig3_All	ICQS01004532
CL924.Contig1_All	ICQS01004540
CL924.Contig2_All	ICQS01004541
CL926.Contig1_All	ICQS01004545
CL926.Contig2_All	ICQS01004546
CL927.Contig3_All	ICQS01004549
CL928.Contig2_All	ICQS01004551
CL932.Contig1_All	ICQS01004571
CL932.Contig3_All	ICQS01004573
CL933.Contig1_All	ICQS01004574
CL933.Contig2_All	ICQS01004575
CL936.Contig4_All	ICQS01004586
CL938.Contig8_All	ICQS01004595
CL938.Contig9_All	ICQS01004596
CL938.Contig20_All	ICQS01004605
CL938.Contig21_All	ICQS01004606
CL938.Contig22_All	ICQS01004607
CL938.Contig23_All	ICQS01004608
CL938.Contig27_All	ICQS01004612
CL938.Contig29_All	ICQS01004614
CL939.Contig2_All	ICQS01004618
CL941.Contig1_All	ICQS01004621
CL941.Contig2_All	ICQS01004622
CL942.Contig1_All	ICQS01004623
CL942.Contig2_All	ICQS01004624
CL945.Contig1_All	ICQS01004630
CL945.Contig2_All	ICQS01004631
CL945.Contig3_All	ICQS01004632
CL945.Contig4_All	ICQS01004633
CL945.Contig5_All	ICQS01004634
CL945.Contig6_All	ICQS01004635
CL947.Contig1_All	ICQS01004639
CL947.Contig2_All	ICQS01004640
CL948.Contig1_All	ICQS01004641
CL948.Contig2_All	ICQS01004642
CL949.Contig1_All	ICQS01004644
CL949.Contig3_All	ICQS01004646
CL950.Contig2_All	ICQS01004647
CL953.Contig1_All	ICQS01004655
CL953.Contig2_All	ICQS01004656
CL955.Contig1_All	ICQS01004664
CL957.Contig2_All	ICQS01004667
CL959.Contig4_All	ICQS01004673
CL963.Contig1_All	ICQS01004685
CL963.Contig2_All	ICQS01004686
CL963.Contig3_All	ICQS01004687
CL968.Contig1_All	ICQS01004700
CL968.Contig2_All	ICQS01004701
CL969.Contig1_All	ICQS01004702
CL969.Contig2_All	ICQS01004703
CL971.Contig1_All	ICQS01004707
CL971.Contig2_All	ICQS01004708
CL971.Contig4_All	ICQS01004710
CL972.Contig3_All	ICQS01004714
CL979.Contig1_All	ICQS01004736
CL979.Contig2_All	ICQS01004737
CL980.Contig2_All	ICQS01004739
CL981.Contig1_All	ICQS01004741
CL981.Contig2_All	ICQS01004742
CL982.Contig3_All	ICQS01004745
CL986.Contig2_All	ICQS01004754
CL986.Contig3_All	ICQS01004755
CL986.Contig5_All	ICQS01004757
CL987.Contig2_All	ICQS01004759
CL988.Contig2_All	ICQS01004761
CL989.Contig1_All	ICQS01004762
CL989.Contig2_All	ICQS01004763
CL989.Contig3_All	ICQS01004764
CL990.Contig2_All	ICQS01004766
CL991.Contig2_All	ICQS01004768
CL993.Contig1_All	ICQS01004772
CL993.Contig2_All	ICQS01004773
CL994.Contig1_All	ICQS01004774
CL994.Contig2_All	ICQS01004775
CL997.Contig1_All	ICQS01004780
CL997.Contig2_All	ICQS01004781
CL998.Contig1_All	ICQS01004782
CL998.Contig2_All	ICQS01004783
CL998.Contig3_All	ICQS01004784
CL998.Contig4_All	ICQS01004785
CL998.Contig5_All	ICQS01004786
CL998.Contig6_All	ICQS01004787
CL998.Contig7_All	ICQS01004788
CL1001.Contig1_All	ICQS01004795
CL1002.Contig1_All	ICQS01004796
CL1002.Contig2_All	ICQS01004797
CL1002.Contig4_All	ICQS01004799
CL1003.Contig1_All	ICQS01004800
CL1003.Contig2_All	ICQS01004801
CL1004.Contig1_All	ICQS01004802
CL1004.Contig2_All	ICQS01004803
CL1005.Contig2_All	ICQS01004805
CL1010.Contig1_All	ICQS01004819
CL1010.Contig2_All	ICQS01004820
CL1014.Contig1_All	ICQS01004833
CL1014.Contig2_All	ICQS01004834
CL1015.Contig2_All	ICQS01004836
CL1017.Contig1_All	ICQS01004842
CL1017.Contig2_All	ICQS01004843
CL1019.Contig1_All	ICQS01004847
CL1021.Contig1_All	ICQS01004851
CL1022.Contig3_All	ICQS01004855
CL1023.Contig1_All	ICQS01004856
CL1023.Contig2_All	ICQS01004857
CL1023.Contig3_All	ICQS01004858
CL1026.Contig1_All	ICQS01004867
CL1026.Contig2_All	ICQS01004868
CL1027.Contig5_All	ICQS01004872
CL1031.Contig2_All	ICQS01004888
CL1031.Contig4_All	ICQS01004890
CL1032.Contig1_All	ICQS01004891
CL1032.Contig2_All	ICQS01004892
CL1032.Contig4_All	ICQS01004894
CL1032.Contig5_All	ICQS01004895
CL1032.Contig6_All	ICQS01004896
CL1032.Contig7_All	ICQS01004897
CL1032.Contig8_All	ICQS01004898
CL1033.Contig1_All	ICQS01004899
CL1033.Contig2_All	ICQS01004900
CL1034.Contig1_All	ICQS01004901
CL1034.Contig2_All	ICQS01004902
CL1035.Contig2_All	ICQS01004905
CL1036.Contig1_All	ICQS01004906
CL1037.Contig1_All	ICQS01004908
CL1037.Contig2_All	ICQS01004909
CL1038.Contig2_All	ICQS01004910
CL1039.Contig2_All	ICQS01004912
CL1039.Contig3_All	ICQS01004913
CL1040.Contig1_All	ICQS01004915
CL1040.Contig2_All	ICQS01004916
CL1043.Contig2_All	ICQS01004931
CL1043.Contig8_All	ICQS01004937
CL1043.Contig10_All	ICQS01004939
CL1044.Contig1_All	ICQS01004943
CL1044.Contig2_All	ICQS01004944
CL1044.Contig3_All	ICQS01004945
CL1046.Contig1_All	ICQS01004951
CL1046.Contig2_All	ICQS01004952
CL1048.Contig1_All	ICQS01004957
CL1048.Contig2_All	ICQS01004958
CL1048.Contig3_All	ICQS01004959
CL1049.Contig1_All	ICQS01004960
CL1052.Contig1_All	ICQS01004967
CL1052.Contig2_All	ICQS01004968
CL1053.Contig1_All	ICQS01004970
CL1053.Contig2_All	ICQS01004971
CL1055.Contig5_All	ICQS01004978
CL1055.Contig6_All	ICQS01004979
CL1055.Contig8_All	ICQS01004981
CL1056.Contig1_All	ICQS01004982
CL1056.Contig2_All	ICQS01004983
CL1058.Contig1_All	ICQS01004989
CL1058.Contig2_All	ICQS01004990
CL1058.Contig3_All	ICQS01004991
CL1058.Contig4_All	ICQS01004992
CL1058.Contig5_All	ICQS01004993
CL1058.Contig6_All	ICQS01004994
CL1058.Contig7_All	ICQS01004995
CL1058.Contig8_All	ICQS01004996
CL1058.Contig10_All	ICQS01004997
CL1058.Contig11_All	ICQS01004998
CL1060.Contig1_All	ICQS01005002
CL1060.Contig2_All	ICQS01005003
CL1062.Contig2_All	ICQS01005007
CL1064.Contig1_All	ICQS01005011
CL1064.Contig2_All	ICQS01005012
CL1065.Contig1_All	ICQS01005013
CL1065.Contig3_All	ICQS01005014
CL1065.Contig5_All	ICQS01005016
CL1065.Contig6_All	ICQS01005017
CL1065.Contig7_All	ICQS01005018
CL1065.Contig8_All	ICQS01005019
CL1066.Contig1_All	ICQS01005020
CL1066.Contig2_All	ICQS01005021
CL1066.Contig3_All	ICQS01005022
CL1066.Contig4_All	ICQS01005023
CL1068.Contig1_All	ICQS01005026
CL1068.Contig2_All	ICQS01005027
CL1068.Contig3_All	ICQS01005028
CL1072.Contig1_All	ICQS01005056
CL1072.Contig2_All	ICQS01005057
CL1074.Contig2_All	ICQS01005060
CL1075.Contig2_All	ICQS01005062
CL1075.Contig3_All	ICQS01005063
CL1076.Contig7_All	ICQS01005070
CL1077.Contig2_All	ICQS01005072
CL1077.Contig3_All	ICQS01005073
CL1077.Contig4_All	ICQS01005074
CL1078.Contig1_All	ICQS01005075
CL1078.Contig2_All	ICQS01005076
CL1081.Contig1_All	ICQS01005081
CL1081.Contig2_All	ICQS01005082
CL1081.Contig3_All	ICQS01005083
CL1083.Contig1_All	ICQS01005086
CL1083.Contig2_All	ICQS01005087
CL1085.Contig2_All	ICQS01005092
CL1088.Contig16_All	ICQS01005117
CL1089.Contig4_All	ICQS01005121
CL1090.Contig1_All	ICQS01005122
CL1090.Contig2_All	ICQS01005123
CL1091.Contig2_All	ICQS01005125
CL1091.Contig3_All	ICQS01005126
CL1097.Contig1_All	ICQS01005140
CL1097.Contig2_All	ICQS01005141
CL1099.Contig1_All	ICQS01005144
CL1099.Contig2_All	ICQS01005145
CL1101.Contig2_All	ICQS01005149
CL1104.Contig1_All	ICQS01005154
CL1104.Contig2_All	ICQS01005155
CL1105.Contig2_All	ICQS01005157
CL1107.Contig3_All	ICQS01005163
CL1108.Contig1_All	ICQS01005164
CL1108.Contig2_All	ICQS01005165
CL1109.Contig2_All	ICQS01005167
CL1112.Contig2_All	ICQS01005173
CL1113.Contig1_All	ICQS01005174
CL1113.Contig3_All	ICQS01005176
CL1114.Contig2_All	ICQS01005177
CL1114.Contig5_All	ICQS01005180
CL1114.Contig6_All	ICQS01005181
CL1114.Contig7_All	ICQS01005182
CL1116.Contig1_All	ICQS01005186
CL1119.Contig1_All	ICQS01005202
CL1119.Contig3_All	ICQS01005204
CL1119.Contig4_All	ICQS01005205
CL1120.Contig10_All	ICQS01005213
CL1121.Contig2_All	ICQS01005214
CL1121.Contig3_All	ICQS01005215
CL1121.Contig4_All	ICQS01005216
CL1123.Contig1_All	ICQS01005219
CL1123.Contig2_All	ICQS01005220
CL1124.Contig1_All	ICQS01005221
CL1124.Contig2_All	ICQS01005222
CL1124.Contig3_All	ICQS01005223
CL1126.Contig3_All	ICQS01005228
CL1126.Contig5_All	ICQS01005230
CL1126.Contig6_All	ICQS01005231
CL1126.Contig7_All	ICQS01005232
CL1127.Contig3_All	ICQS01005234
CL1130.Contig1_All	ICQS01005241
CL1130.Contig2_All	ICQS01005242
CL1131.Contig1_All	ICQS01005243
CL1131.Contig2_All	ICQS01005244
CL1131.Contig3_All	ICQS01005245
CL1131.Contig4_All	ICQS01005246
CL1132.Contig1_All	ICQS01005247
CL1132.Contig2_All	ICQS01005248
CL1132.Contig4_All	ICQS01005250
CL1134.Contig1_All	ICQS01005255
CL1134.Contig2_All	ICQS01005256
CL1138.Contig1_All	ICQS01005266
CL1138.Contig2_All	ICQS01005267
CL1139.Contig1_All	ICQS01005268
CL1139.Contig2_All	ICQS01005269
CL1142.Contig1_All	ICQS01005274
CL1142.Contig3_All	ICQS01005276
CL1143.Contig1_All	ICQS01005278
CL1143.Contig2_All	ICQS01005279
CL1144.Contig2_All	ICQS01005281
CL1144.Contig4_All	ICQS01005283
CL1145.Contig2_All	ICQS01005285
CL1146.Contig2_All	ICQS01005287
CL1146.Contig3_All	ICQS01005288
CL1146.Contig5_All	ICQS01005290
CL1149.Contig1_All	ICQS01005296
CL1151.Contig1_All	ICQS01005307
CL1151.Contig2_All	ICQS01005308
CL1152.Contig1_All	ICQS01005309
CL1152.Contig2_All	ICQS01005310
CL1153.Contig1_All	ICQS01005311
CL1153.Contig2_All	ICQS01005312
CL1156.Contig1_All	ICQS01005318
CL1156.Contig2_All	ICQS01005319
CL1157.Contig1_All	ICQS01005320
CL1157.Contig2_All	ICQS01005321
CL1158.Contig1_All	ICQS01005322
CL1158.Contig2_All	ICQS01005323
CL1159.Contig10_All	ICQS01005333
CL1160.Contig1_All	ICQS01005334
CL1160.Contig2_All	ICQS01005335
CL1162.Contig1_All	ICQS01005338
CL1162.Contig2_All	ICQS01005339
CL1165.Contig1_All	ICQS01005354
CL1165.Contig2_All	ICQS01005355
CL1166.Contig1_All	ICQS01005356
CL1166.Contig2_All	ICQS01005357
CL1166.Contig3_All	ICQS01005358
CL1166.Contig4_All	ICQS01005359
CL1166.Contig5_All	ICQS01005360
CL1166.Contig6_All	ICQS01005361
CL1167.Contig1_All	ICQS01005362
CL1170.Contig3_All	ICQS01005371
CL1171.Contig5_All	ICQS01005376
CL1171.Contig6_All	ICQS01005377
CL1171.Contig9_All	ICQS01005380
CL1171.Contig10_All	ICQS01005381
CL1171.Contig11_All	ICQS01005382
CL1171.Contig12_All	ICQS01005383
CL1171.Contig13_All	ICQS01005384
CL1171.Contig14_All	ICQS01005385
CL1172.Contig2_All	ICQS01005389
CL1172.Contig3_All	ICQS01005390
CL1172.Contig4_All	ICQS01005391
CL1173.Contig4_All	ICQS01005395
CL1175.Contig2_All	ICQS01005401
CL1175.Contig4_All	ICQS01005403
CL1175.Contig5_All	ICQS01005404
CL1175.Contig6_All	ICQS01005405
CL1175.Contig7_All	ICQS01005406
CL1176.Contig2_All	ICQS01005408
CL1177.Contig3_All	ICQS01005411
CL1179.Contig3_All	ICQS01005417
CL1180.Contig1_All	ICQS01005419
CL1180.Contig2_All	ICQS01005420
CL1180.Contig3_All	ICQS01005421
CL1180.Contig4_All	ICQS01005422
CL1182.Contig1_All	ICQS01005425
CL1182.Contig2_All	ICQS01005426
CL1182.Contig3_All	ICQS01005427
CL1186.Contig1_All	ICQS01005437
CL1186.Contig2_All	ICQS01005438
CL1186.Contig3_All	ICQS01005439
CL1190.Contig1_All	ICQS01005448
CL1190.Contig2_All	ICQS01005449
CL1191.Contig1_All	ICQS01005450
CL1191.Contig2_All	ICQS01005451
CL1192.Contig1_All	ICQS01005452
CL1192.Contig3_All	ICQS01005454
CL1193.Contig2_All	ICQS01005457
CL1194.Contig1_All	ICQS01005458
CL1194.Contig2_All	ICQS01005459
CL1195.Contig5_All	ICQS01005464
CL1195.Contig9_All	ICQS01005468
CL1198.Contig2_All	ICQS01005477
CL1202.Contig1_All	ICQS01005484
CL1202.Contig2_All	ICQS01005485
CL1203.Contig1_All	ICQS01005486
CL1203.Contig2_All	ICQS01005487
CL1204.Contig2_All	ICQS01005488
CL1205.Contig1_All	ICQS01005489
CL1206.Contig2_All	ICQS01005492
CL1207.Contig1_All	ICQS01005493
CL1207.Contig2_All	ICQS01005494
CL1209.Contig1_All	ICQS01005497
CL1209.Contig2_All	ICQS01005498
CL1211.Contig1_All	ICQS01005503
CL1212.Contig4_All	ICQS01005507
CL1214.Contig1_All	ICQS01005511
CL1214.Contig2_All	ICQS01005512
CL1214.Contig3_All	ICQS01005513
CL1215.Contig1_All	ICQS01005514
CL1216.Contig2_All	ICQS01005517
CL1216.Contig3_All	ICQS01005518
CL1216.Contig5_All	ICQS01005520
CL1219.Contig1_All	ICQS01005527
CL1219.Contig2_All	ICQS01005528
CL1219.Contig3_All	ICQS01005529
CL1219.Contig4_All	ICQS01005530
CL1220.Contig2_All	ICQS01005532
CL1220.Contig3_All	ICQS01005533
CL1222.Contig1_All	ICQS01005537
CL1222.Contig2_All	ICQS01005538
CL1223.Contig3_All	ICQS01005540
CL1223.Contig4_All	ICQS01005541
CL1223.Contig5_All	ICQS01005542
CL1223.Contig6_All	ICQS01005543
CL1224.Contig2_All	ICQS01005545
CL1224.Contig3_All	ICQS01005546
CL1224.Contig10_All	ICQS01005552
CL1224.Contig11_All	ICQS01005553
CL1225.Contig2_All	ICQS01005555
CL1225.Contig3_All	ICQS01005556
CL1226.Contig1_All	ICQS01005557
CL1226.Contig2_All	ICQS01005558
CL1226.Contig3_All	ICQS01005559
CL1226.Contig4_All	ICQS01005560
CL1227.Contig1_All	ICQS01005561
CL1227.Contig2_All	ICQS01005562
CL1227.Contig3_All	ICQS01005563
CL1229.Contig2_All	ICQS01005567
CL1230.Contig2_All	ICQS01005569
CL1231.Contig1_All	ICQS01005570
CL1231.Contig2_All	ICQS01005571
CL1232.Contig1_All	ICQS01005573
CL1232.Contig2_All	ICQS01005574
CL1232.Contig3_All	ICQS01005575
CL1235.Contig1_All	ICQS01005586
CL1235.Contig2_All	ICQS01005587
CL1235.Contig3_All	ICQS01005588
CL1235.Contig4_All	ICQS01005589
CL1236.Contig2_All	ICQS01005590
CL1240.Contig2_All	ICQS01005599
CL1240.Contig3_All	ICQS01005600
CL1241.Contig2_All	ICQS01005603
CL1241.Contig3_All	ICQS01005604
CL1243.Contig2_All	ICQS01005610
CL1244.Contig1_All	ICQS01005611
CL1244.Contig2_All	ICQS01005612
CL1245.Contig4_All	ICQS01005616
CL1247.Contig1_All	ICQS01005620
CL1248.Contig2_All	ICQS01005623
CL1249.Contig2_All	ICQS01005625
CL1250.Contig2_All	ICQS01005628
CL1250.Contig3_All	ICQS01005629
CL1251.Contig3_All	ICQS01005632
CL1252.Contig2_All	ICQS01005633
CL1255.Contig1_All	ICQS01005642
CL1255.Contig2_All	ICQS01005643
CL1258.Contig2_All	ICQS01005651
CL1258.Contig4_All	ICQS01005653
CL1258.Contig5_All	ICQS01005654
CL1262.Contig2_All	ICQS01005671
CL1263.Contig4_All	ICQS01005675
CL1264.Contig2_All	ICQS01005676
CL1264.Contig3_All	ICQS01005677
CL1264.Contig4_All	ICQS01005678
CL1264.Contig5_All	ICQS01005679
CL1266.Contig1_All	ICQS01005682
CL1267.Contig2_All	ICQS01005685
CL1267.Contig3_All	ICQS01005686
CL1270.Contig1_All	ICQS01005691
CL1270.Contig2_All	ICQS01005692
CL1270.Contig3_All	ICQS01005693
CL1270.Contig4_All	ICQS01005694
CL1272.Contig1_All	ICQS01005697
CL1272.Contig2_All	ICQS01005698
CL1273.Contig1_All	ICQS01005699
CL1274.Contig1_All	ICQS01005702
CL1274.Contig2_All	ICQS01005703
CL1275.Contig2_All	ICQS01005705
CL1276.Contig1_All	ICQS01005707
CL1276.Contig2_All	ICQS01005708
CL1277.Contig2_All	ICQS01005710
CL1277.Contig4_All	ICQS01005712
CL1282.Contig1_All	ICQS01005723
CL1282.Contig2_All	ICQS01005724
CL1285.Contig2_All	ICQS01005730
CL1286.Contig6_All	ICQS01005736
CL1286.Contig8_All	ICQS01005738
CL1288.Contig2_All	ICQS01005742
CL1289.Contig1_All	ICQS01005743
CL1289.Contig2_All	ICQS01005744
CL1290.Contig1_All	ICQS01005745
CL1290.Contig2_All	ICQS01005746
CL1291.Contig16_All	ICQS01005756
CL1291.Contig17_All	ICQS01005757
CL1291.Contig18_All	ICQS01005758
CL1292.Contig2_All	ICQS01005760
CL1292.Contig3_All	ICQS01005761
CL1293.Contig1_All	ICQS01005762
CL1293.Contig3_All	ICQS01005764
CL1294.Contig2_All	ICQS01005765
CL1295.Contig1_All	ICQS01005767
CL1295.Contig2_All	ICQS01005768
CL1296.Contig1_All	ICQS01005769
CL1296.Contig2_All	ICQS01005770
CL1297.Contig1_All	ICQS01005771
CL1297.Contig2_All	ICQS01005772
CL1298.Contig2_All	ICQS01005774
CL1303.Contig2_All	ICQS01005791
CL1304.Contig1_All	ICQS01005792
CL1304.Contig2_All	ICQS01005793
CL1304.Contig3_All	ICQS01005794
CL1304.Contig4_All	ICQS01005795
CL1304.Contig5_All	ICQS01005796
CL1304.Contig6_All	ICQS01005797
CL1304.Contig7_All	ICQS01005798
CL1304.Contig8_All	ICQS01005799
CL1304.Contig9_All	ICQS01005800
CL1304.Contig10_All	ICQS01005801
CL1304.Contig11_All	ICQS01005802
CL1305.Contig1_All	ICQS01005803
CL1305.Contig2_All	ICQS01005804
CL1307.Contig1_All	ICQS01005807
CL1307.Contig2_All	ICQS01005808
CL1308.Contig2_All	ICQS01005810
CL1309.Contig6_All	ICQS01005815
CL1312.Contig1_All	ICQS01005821
CL1312.Contig2_All	ICQS01005822
CL1314.Contig1_All	ICQS01005828
CL1315.Contig1_All	ICQS01005830
CL1317.Contig2_All	ICQS01005837
CL1317.Contig3_All	ICQS01005838
CL1319.Contig1_All	ICQS01005842
CL1319.Contig2_All	ICQS01005843
CL1321.Contig3_All	ICQS01005848
CL1323.Contig1_All	ICQS01005851
CL1323.Contig2_All	ICQS01005852
CL1325.Contig1_All	ICQS01005856
CL1325.Contig2_All	ICQS01005857
CL1325.Contig4_All	ICQS01005859
CL1327.Contig2_All	ICQS01005865
CL1327.Contig3_All	ICQS01005866
CL1330.Contig2_All	ICQS01005874
CL1330.Contig3_All	ICQS01005875
CL1332.Contig1_All	ICQS01005877
CL1332.Contig2_All	ICQS01005878
CL1332.Contig3_All	ICQS01005879
CL1333.Contig1_All	ICQS01005880
CL1333.Contig2_All	ICQS01005881
CL1334.Contig2_All	ICQS01005883
CL1335.Contig1_All	ICQS01005885
CL1335.Contig2_All	ICQS01005886
CL1336.Contig7_All	ICQS01005893
CL1337.Contig3_All	ICQS01005895
CL1337.Contig4_All	ICQS01005896
CL1337.Contig5_All	ICQS01005897
CL1337.Contig6_All	ICQS01005898
CL1338.Contig3_All	ICQS01005901
CL1339.Contig1_All	ICQS01005911
CL1339.Contig2_All	ICQS01005912
CL1340.Contig1_All	ICQS01005913
CL1340.Contig2_All	ICQS01005914
CL1340.Contig3_All	ICQS01005915
CL1341.Contig2_All	ICQS01005917
CL1341.Contig3_All	ICQS01005918
CL1342.Contig2_All	ICQS01005920
CL1343.Contig1_All	ICQS01005921
CL1343.Contig2_All	ICQS01005922
CL1344.Contig1_All	ICQS01005923
CL1344.Contig2_All	ICQS01005924
CL1350.Contig1_All	ICQS01005949
CL1350.Contig2_All	ICQS01005950
CL1351.Contig1_All	ICQS01005951
CL1351.Contig3_All	ICQS01005953
CL1354.Contig2_All	ICQS01005959
CL1355.Contig1_All	ICQS01005960
CL1356.Contig2_All	ICQS01005963
CL1357.Contig1_All	ICQS01005964
CL1357.Contig2_All	ICQS01005965
CL1358.Contig1_All	ICQS01005966
CL1359.Contig1_All	ICQS01005969
CL1359.Contig2_All	ICQS01005970
CL1360.Contig1_All	ICQS01005971
CL1360.Contig2_All	ICQS01005972
CL1361.Contig1_All	ICQS01005973
CL1361.Contig2_All	ICQS01005974
CL1362.Contig1_All	ICQS01005975
CL1362.Contig2_All	ICQS01005976
CL1363.Contig2_All	ICQS01005978
CL1365.Contig2_All	ICQS01005983
CL1366.Contig1_All	ICQS01005984
CL1366.Contig3_All	ICQS01005986
CL1366.Contig4_All	ICQS01005987
CL1367.Contig2_All	ICQS01005989
CL1367.Contig3_All	ICQS01005990
CL1367.Contig6_All	ICQS01005993
CL1368.Contig2_All	ICQS01005995
CL1368.Contig3_All	ICQS01005996
CL1368.Contig4_All	ICQS01005997
CL1369.Contig1_All	ICQS01005998
CL1369.Contig2_All	ICQS01005999
CL1369.Contig3_All	ICQS01006000
CL1371.Contig3_All	ICQS01006004
CL1371.Contig4_All	ICQS01006005
CL1373.Contig2_All	ICQS01006011
CL1373.Contig3_All	ICQS01006012
CL1374.Contig1_All	ICQS01006013
CL1374.Contig2_All	ICQS01006014
CL1375.Contig3_All	ICQS01006017
CL1376.Contig2_All	ICQS01006019
CL1377.Contig8_All	ICQS01006025
CL1379.Contig2_All	ICQS01006031
CL1380.Contig1_All	ICQS01006032
CL1380.Contig2_All	ICQS01006033
CL1381.Contig4_All	ICQS01006037
CL1382.Contig5_All	ICQS01006042
CL1383.Contig1_All	ICQS01006043
CL1383.Contig2_All	ICQS01006044
CL1384.Contig1_All	ICQS01006045
CL1384.Contig2_All	ICQS01006046
CL1385.Contig1_All	ICQS01006047
CL1385.Contig2_All	ICQS01006048
CL1388.Contig1_All	ICQS01006059
CL1388.Contig2_All	ICQS01006060
CL1389.Contig2_All	ICQS01006062
CL1393.Contig1_All	ICQS01006075
CL1393.Contig2_All	ICQS01006076
CL1397.Contig1_All	ICQS01006084
CL1397.Contig2_All	ICQS01006085
CL1398.Contig1_All	ICQS01006086
CL1398.Contig2_All	ICQS01006087
CL1400.Contig1_All	ICQS01006092
CL1400.Contig2_All	ICQS01006093
CL1401.Contig1_All	ICQS01006094
CL1401.Contig2_All	ICQS01006095
CL1403.Contig8_All	ICQS01006106
CL1404.Contig1_All	ICQS01006108
CL1406.Contig1_All	ICQS01006113
CL1407.Contig5_All	ICQS01006121
CL1407.Contig7_All	ICQS01006123
CL1409.Contig1_All	ICQS01006129
CL1409.Contig2_All	ICQS01006130
CL1409.Contig3_All	ICQS01006131
CL1409.Contig4_All	ICQS01006132
CL1411.Contig2_All	ICQS01006136
CL1412.Contig1_All	ICQS01006137
CL1412.Contig2_All	ICQS01006138
CL1412.Contig3_All	ICQS01006139
CL1415.Contig2_All	ICQS01006148
CL1416.Contig2_All	ICQS01006150
CL1417.Contig1_All	ICQS01006151
CL1417.Contig2_All	ICQS01006152
CL1418.Contig1_All	ICQS01006153
CL1418.Contig2_All	ICQS01006154
CL1420.Contig2_All	ICQS01006158
CL1420.Contig3_All	ICQS01006159
CL1420.Contig4_All	ICQS01006160
CL1420.Contig5_All	ICQS01006161
CL1422.Contig3_All	ICQS01006165
CL1423.Contig3_All	ICQS01006168
CL1423.Contig4_All	ICQS01006169
CL1424.Contig1_All	ICQS01006170
CL1424.Contig2_All	ICQS01006171
CL1425.Contig1_All	ICQS01006172
CL1425.Contig2_All	ICQS01006173
CL1425.Contig3_All	ICQS01006174
CL1425.Contig4_All	ICQS01006175
CL1425.Contig5_All	ICQS01006176
CL1425.Contig6_All	ICQS01006177
CL1426.Contig3_All	ICQS01006180
CL1429.Contig1_All	ICQS01006187
CL1429.Contig2_All	ICQS01006188
CL1430.Contig2_All	ICQS01006190
CL1431.Contig1_All	ICQS01006191
CL1431.Contig2_All	ICQS01006192
CL1431.Contig3_All	ICQS01006193
CL1434.Contig5_All	ICQS01006202
CL1435.Contig17_All	ICQS01006220
CL1435.Contig18_All	ICQS01006221
CL1435.Contig19_All	ICQS01006222
CL1435.Contig20_All	ICQS01006223
CL1436.Contig1_All	ICQS01006226
CL1437.Contig1_All	ICQS01006228
CL1437.Contig2_All	ICQS01006229
CL1439.Contig1_All	ICQS01006235
CL1439.Contig2_All	ICQS01006236
CL1441.Contig1_All	ICQS01006239
CL1441.Contig2_All	ICQS01006240
CL1441.Contig3_All	ICQS01006241
CL1441.Contig4_All	ICQS01006242
CL1442.Contig1_All	ICQS01006244
CL1442.Contig2_All	ICQS01006245
CL1442.Contig3_All	ICQS01006246
CL1443.Contig1_All	ICQS01006247
CL1443.Contig2_All	ICQS01006248
CL1444.Contig17_All	ICQS01006263
CL1446.Contig3_All	ICQS01006268
CL1447.Contig1_All	ICQS01006269
CL1447.Contig2_All	ICQS01006270
CL1448.Contig1_All	ICQS01006271
CL1448.Contig2_All	ICQS01006272
CL1451.Contig2_All	ICQS01006278
CL1452.Contig2_All	ICQS01006280
CL1454.Contig2_All	ICQS01006287
CL1455.Contig3_All	ICQS01006290
CL1456.Contig2_All	ICQS01006291
CL1456.Contig4_All	ICQS01006293
CL1457.Contig1_All	ICQS01006294
CL1457.Contig2_All	ICQS01006295
CL1458.Contig1_All	ICQS01006296
CL1458.Contig3_All	ICQS01006297
CL1458.Contig4_All	ICQS01006298
CL1460.Contig1_All	ICQS01006301
CL1460.Contig2_All	ICQS01006302
CL1462.Contig33_All	ICQS01006335
CL1462.Contig35_All	ICQS01006337
CL1462.Contig37_All	ICQS01006339
CL1462.Contig39_All	ICQS01006341
CL1462.Contig44_All	ICQS01006346
CL1462.Contig45_All	ICQS01006347
CL1462.Contig46_All	ICQS01006348
CL1462.Contig47_All	ICQS01006349
CL1464.Contig1_All	ICQS01006352
CL1464.Contig2_All	ICQS01006353
CL1464.Contig3_All	ICQS01006354
CL1464.Contig4_All	ICQS01006355
CL1466.Contig1_All	ICQS01006359
CL1467.Contig4_All	ICQS01006364
CL1468.Contig1_All	ICQS01006365
CL1468.Contig2_All	ICQS01006366
CL1472.Contig1_All	ICQS01006383
CL1473.Contig1_All	ICQS01006385
CL1473.Contig2_All	ICQS01006386
CL1474.Contig1_All	ICQS01006387
CL1479.Contig1_All	ICQS01006399
CL1479.Contig2_All	ICQS01006400
CL1481.Contig1_All	ICQS01006403
CL1481.Contig2_All	ICQS01006404
CL1481.Contig3_All	ICQS01006405
CL1482.Contig1_All	ICQS01006406
CL1482.Contig2_All	ICQS01006407
CL1483.Contig2_All	ICQS01006408
CL1484.Contig1_All	ICQS01006409
CL1484.Contig2_All	ICQS01006410
CL1489.Contig1_All	ICQS01006434
CL1489.Contig2_All	ICQS01006435
CL1490.Contig2_All	ICQS01006437
CL1492.Contig1_All	ICQS01006445
CL1493.Contig1_All	ICQS01006446
CL1493.Contig2_All	ICQS01006447
CL1493.Contig4_All	ICQS01006449
CL1496.Contig1_All	ICQS01006456
CL1496.Contig2_All	ICQS01006457
CL1499.Contig2_All	ICQS01006466
CL1499.Contig3_All	ICQS01006467
CL1499.Contig4_All	ICQS01006468
CL1499.Contig6_All	ICQS01006470
CL1500.Contig1_All	ICQS01006471
CL1500.Contig2_All	ICQS01006472
CL1502.Contig1_All	ICQS01006475
CL1502.Contig2_All	ICQS01006476
CL1503.Contig2_All	ICQS01006478
CL1505.Contig2_All	ICQS01006485
CL1507.Contig1_All	ICQS01006488
CL1507.Contig2_All	ICQS01006489
CL1508.Contig1_All	ICQS01006490
CL1508.Contig2_All	ICQS01006491
CL1512.Contig2_All	ICQS01006505
CL1512.Contig3_All	ICQS01006506
CL1513.Contig1_All	ICQS01006507
CL1513.Contig3_All	ICQS01006509
CL1513.Contig5_All	ICQS01006511
CL1513.Contig6_All	ICQS01006512
CL1514.Contig7_All	ICQS01006519
CL1515.Contig4_All	ICQS01006525
CL1516.Contig2_All	ICQS01006527
CL1517.Contig2_All	ICQS01006528
CL1517.Contig4_All	ICQS01006530
CL1519.Contig1_All	ICQS01006533
CL1519.Contig2_All	ICQS01006534
CL1521.Contig23_All	ICQS01006556
[truncated: 48,940 more rows]
